# Supplementary material for: Bacteria and Archaea diversity within the hot springs of Lake Magadi and Little Magadi in Kenya
Source: BMC Microbiol. 2016 Jul 7;16:136. doi: 10.1186/s12866-016-0748-x (PMC4936230; doi:10.1186/s12866-016-0748-x)
Supplement: Additional file 2: Table S2. — Active diversity environmental data sheet of the samples collected from the hot springs of L. Magadi and Little Magadi (XLS 24 kb) [file 12866_2016_748_MOESM2_ESM.xls]

## Sheet: Metagenome.environmental.10
*sample_name	description	bioproject_id	sample_title	*organism	host	isolation_source	*collection_date	*geo_loc_name	Barcode_Sequence	Barcode_Name	*lat_lon	Linker_Primer_Sequence	ref_biomaterial	rel_to_oxygen	samp_collect_device	samp_mat_process	samp_size	source_material_id
1		PRJNA289092		not applicable		Alkaline Hot Spring	2013-10-01	Kenya	GAGAGTGT	515Fbar1	01 S 036 E	GTGCCAGCMGCCGCGGTAA
2		PRJNA289092		not applicable		Alkaline Hot Spring	2013-10-01	Kenya	GAGATCAG	515Fbar2	01 S 036 E	GTGCCAGCMGCCGCGGTAA
3		PRJNA289092		not applicable		Alkaline Hot Spring	2013-10-01	Kenya	GAGATCTC	515Fbar3	01 S 036 E	GTGCCAGCMGCCGCGGTAA
A		PRJNA289092		not applicable		Alkaline Hot Spring	2013-10-01	Kenya	GAGTACTC	515Fbar7	02 S 036 E	GTGCCAGCMGCCGCGGTAA
B		PRJNA289092		not applicable		Alkaline Hot Spring	2013-10-01	Kenya	GAGTAGAC	515Fbar8	02 S 036 E	GTGCCAGCMGCCGCGGTAA
C		PRJNA289092		not applicable		Alkaline Hot Spring	2013-10-01	Kenya	GAGTAGTG	515Fbar9	02 S 036 E	GTGCCAGCMGCCGCGGTAA
X		PRJNA289092		not applicable		Alkaline Hot Spring	2013-10-01	Kenya	GAGATGAC	515Fbar4	01 S 036 E	GTGCCAGCMGCCGCGGTAA
Y		PRJNA289092		not applicable		Alkaline Hot Spring	2013-10-01	Kenya	GAGATGTG	515Fbar5	01 S 036 E	GTGCCAGCMGCCGCGGTAA
Z		PRJNA289092		not applicable		Alkaline Hot Spring	2013-10-01	Kenya	GAGTACAG	515Fbar6	01 S 036 E	GTGCCAGCMGCCGCGGTAA
