# Supplementary material for: Bacteria and Archaea diversity within the hot springs of Lake Magadi and Little Magadi in Kenya
Source: BMC Microbiol. 2016 Jul 7;16:136. doi: 10.1186/s12866-016-0748-x (PMC4936230; doi:10.1186/s12866-016-0748-x)
Supplement: Additional file 4: Table S4. — Active diversity Sequence Read Archive metadata sheet of the samples collected from the hot springs of L. Magadi and Little Magadi. (XLSX 50 kb) [file 12866_2016_748_MOESM4_ESM.xlsx]

## Sheet: Contact Info and Instructions
Instructions:
Each column that has a red triangle in the upper-right corner has a comment that can be displayed if you hover over the header.
Some column headers have hyperlinks to NCBI webpages.
The YELLOW columns have drop-down menues that allow you to select from a controlled vocabulary. Once specified for one row, these values can be copied-and-pasted down.
You can add as many files to a sample you wish by adding more columns with headers filename2, filename3,etc
You must save page 2(SRA_data) as a TSV(tab-delimited file) and upload the TSV file for the SRA metadata tab.
Many of the columns also have data checks - if you received a warning, please verify that you have attempted to enter a correct value.
NOTE: There are data checks and autocomplete features in this spreadsheet that are not compatible with Libre- and Open-Office. If you use one of these suites, please manually consult the platform and instrument information on the last page.
Header key:
red triangles indicate pop-up comments for that field	required for ALL data types	required for aligned data	paired-end data only
SRA submission overview:	http://trace.ncbi.nlm.nih.gov/Traces/sra/?cmd=show&f=sra_sub_expl&view=get_started
SRA submission quick start guide:	http://www.ncbi.nlm.nih.gov/books/NBK47529/
SRA submission FAQ:	http://trace.ncbi.nlm.nih.gov/Traces/sra/sra.cgi?view=faq

## Sheet: SRA_data
bioproject_accession	sample_name	library_ID	title	library_strategy	library_source	library_selection	library_layout	platform	instrument_model	design_description	filetype	filename	filename_2
PRJNA290229	Prokaryotic Diversity from DNA	GAGAGTGT, GAGATCAG, GAGATCTC, GAGTACTC, GAGTAGAC, GAGTAGTG, GAGATGAC, GAGATGTG, GAGTACAG	RNA-Seq of Prokaryotes: Alkaline Hot springs	AMPLICON	GENOMIC	PCR	paired	ILLUMINA	Illumina MiSeq	Total RNA extraction from environmental samples using Trizol RNA extraction protocol, RNA separation, cDNA synthesis from rRNA and PCR amplification of 16S rRNA gene variable region (V4 – V7) and library construction following Illumina sequencing protocol	fastq	Sam114-122_S8_L001_R1_001	Sam114-122_S8_L001_R2_001

## Sheet: Library and Platform terms
Strategy
WGA	Random sequencing of the whole genome following non-pcr amplification
WGS	Random sequencing of the whole genome
WXS	Random sequencing of exonic regions selected from the genome
RNA-Seq	Random sequencing of whole transcriptome
miRNA-Seq	Random sequencing of small miRNAs
WCS	Random sequencing of a whole chromosome or other replicon isolated from a genome
CLONE	Genomic clone based (hierarchical) sequencing
POOLCLONE	Shotgun of pooled clones (usually BACs and Fosmids)
AMPLICON	Sequencing of overlapping or distinct PCR or RT-PCR products
CLONEEND	Clone end (5', 3', or both) sequencing
FINISHING	Sequencing intended to finish (close) gaps in existing coverage
ChIP-Seq	Direct sequencing of chromatin immunoprecipitates
MNase-Seq	Direct sequencing following MNase digestion
DNase-Hypersensitivity	Sequencing of hypersensitive sites, or segments of open chromatin that are more readily cleaved by DNaseI
Bisulfite-Seq	Sequencing following treatment of DNA with bisulfite to convert cytosine residues to uracil depending on methylation status
Tn-Seq	Sequencing from transposon insertion sites
EST	Single pass sequencing of cDNA templates
FL-cDNA	Full-length sequencing of cDNA templates
CTS	Concatenated Tag Sequencing
MRE-Seq	Methylation-Sensitive Restriction Enzyme Sequencing strategy
MeDIP-Seq	Methylated DNA Immunoprecipitation Sequencing strategy
MBD-Seq	Direct sequencing of methylated fractions sequencing strategy
OTHER	Library strategy not listed (please include additional info in the “design description”)
Source
GENOMIC	Genomic DNA (includes PCR products from genomic DNA)
TRANSCRIPTOMIC	Transcription products or non genomic DNA (EST, cDNA, RT-PCR, screened libraries)
METAGENOMIC	Mixed material from metagenome
METATRANSCRIPTOMIC	Transcription products from community targets
SYNTHETIC	Synthetic DNA
VIRAL RNA	Viral RNA
OTHER	Other, unspecified, or unknown library source material (please include additional info in the “design description”)
Selection
RANDOM	Random selection by shearing or other method
PCR	Source material was selected by designed primers
RANDOM PCR	Source material was selected by randomly generated primers
RT-PCR	Source material was selected by reverse transcription PCR
HMPR	Hypo-methylated partial restriction digest
MF	Methyl Filtrated
CF-S	Cot-filtered single/low-copy genomic DNA
CF-M	Cot-filtered moderately repetitive genomic DNA
CF-H	Cot-filtered highly repetitive genomic DNA
CF-T	Cot-filtered theoretical single-copy genomic DNA
MDA	Multiple displacement amplification
MSLL	Methylation Spanning Linking Library
cDNA	complementary DNA
ChIP	Chromatin immunoprecipitation
MNase	Micrococcal Nuclease (MNase) digestion
DNAse	Deoxyribonuclease (MNase) digestion
Hybrid Selection	Selection by hybridization in array or solution
Reduced Representation	Reproducible genomic subsets, often generated by restriction fragment size selection, containing a manageable number of loci to facilitate re-sampling
Restriction Digest	DNA fractionation using restriction enzymes
5-methylcytidine antibody	Selection of methylated DNA fragments using an antibody raised against 5-methylcytosine or 5-methylcytidine (m5C)
MBD2 protein methyl-CpG binding domain	Enrichment by methyl-CpG binding domain
CAGE	Cap-analysis gene expression
RACE	Rapid Amplification of cDNA Ends
size fractionation	Physical selection of size appropriate targets
Padlock probes capture method	Circularized oligonucleotide probes
other	Other library enrichment, screening, or selection process (please include additional info in the “design description”)
unspecified	Library enrichment, screening, or selection is not specified (please include additional info in the “design description”)
platforms	_LS454	ILLUMINA	HELICOS	ABI_SOLID	COMPLETE_GENOMICS	PACBIO_SMRT	ION_TORRENT	CAPILLARY	OXFORD_NANOPORE
_LS454	454 GS	Illumina Genome Analyzer	Helicos HeliScope	AB SOLiD System	Complete Genomics	PacBio RS	Ion Torrent PGM	AB 3730xL Genetic Analyzer	GridION
ILLUMINA	454 GS 20	Illumina Genome Analyzer II		AB SOLiD System 2.0		PacBio RS II	Ion Torrent Proton	AB 3730 Genetic Analyzer	MinION
HELICOS	454 GS FLX	Illumina Genome Analyzer IIx		AB SOLiD System 3.0				AB 3500xL Genetic Analyzer
ABI_SOLID	454 GS FLX+	Illumina HiSeq 2500		AB SOLiD 4 System				AB 3500 Genetic Analyzer
COMPLETE_GENOMICS	454 GS FLX Titanium	Illumina HiSeq 2000		AB SOLiD 4hq System				AB 3130xL Genetic Analyzer
PACBIO_SMRT	454 GS Junior	Illumina HiSeq 1000		AB SOLiD PI System				AB 3130 Genetic Analyzer
ION_TORRENT		Illumina MiSeq		AB 5500 Genetic Analyzer				AB 310 Genetic Analyzer
CAPILLARY		Illumina HiScanSQ		AB 5500xl Genetic Analyzer
OXFORD_NANOPORE		NextSeq 500		AB 5500x-Wl Genetic Analyzer
		HiSeq X Ten		AB SOLiD 3 Plus System
		HiSeq X Five
		Illumina HiSeq 1500
		Illumina HiSeq 3000
		Illumina HiSeq 4000
		NextSeq 550
