# Supplementary material for: Bacteria and Archaea diversity within the hot springs of Lake Magadi and Little Magadi in Kenya
Source: BMC Microbiol. 2016 Jul 7;16:136. doi: 10.1186/s12866-016-0748-x (PMC4936230; doi:10.1186/s12866-016-0748-x)
Supplement: Additional file 5: Table S5. — Relative abundance of microbial taxa at phylum level in various samples collected from the three hot springs (83.6, 81 and 45.1 °C) of L. Magadi and Little Magadi. ‘No blast hit/Others’ represent unclassified sequences in both data sets. (XLSX 17 kb) [file 12866_2016_748_MOESM5_ESM.xlsx]

## Sheet: DNA-cDNA phyla
	wet sediment (83.6ºC)		Mats (83.6ºC)		water (83.6ºC)		wet sediment (81ºC)		Mats (81ºC)		Water(81ºC)		wet sediment (45.1ºC)		Mats (45.1ºC)		water (45.1ºC)
	DNA	RNA	DNA	RNA	DNA	RNA	DNA	RNA	DNA	RNA	DNA	RNA	DNA	RNA	DNA	RNA	DNA	RNA
Archaea;Crenarchaeota	0.840336	0	0	0	0	0	2.46914	1.38504	0	0	0	0	0	0	0	0	0.265252	0.284091
Archaea;Euryarchaeota	8.82353	7.14286	4.54545	6.60377	13.9706	19.2053	13.5802	9.9723	3.5461	10.6017	1.76056	8.33333	4.71513	9.1954	4.97382	7.46667	34.4828	28.4091
Archaea;Thaumarchaeota	2.10084	0	0	0	0.294118	0.662252	2.77778	0.277008	0.35461	0.859599	0	0	0	1.14943	0.52356	0	0	0.284091
Bacteria;Acidobacteria	0.420168	0	0	0.471698	2.05882	1.3245	0.308642	0.277008	0.35461	0	2.11268	0	0	0	0.52356	0.266667	0	0.568182
Bacteria;Actinobacteria	2.94118	28.5714	6.06061	4.24528	7.64706	9.93377	5.24691	2.49307	5.31915	2.00573	14.4366	16.6667	0.982318	2.29885	2.09424	2.13333	1.85676	2.84091
Bacteria;Aquificae	0	0	0	0	0	0	6.79012	1.10803	0	0	0	0	0	0	0	0	0	0
Bacteria;Armatimonadetes	0.420168	0	0	0	0.441176	0	0	0	1.06383	1.14613	1.58451	0	0	1.14943	0.26178	0.266667	0.530504	0.284091
Bacteria;BD1-5	0	0	0	0	0	0	0	0.277008	0	0	0	0	0.196464	2.29885	0.26178	0.266667	0	0
Bacteria;BHI80-139	0	0	0	1.88679	0	0	0	0.277008	2.12766	0	0	0	0	0	0.26178	0	0	0
Bacteria;Bacteroidetes	10.5042	0	16.6667	16.9811	6.61765	7.94702	4.01235	11.3573	8.51064	12.6074	12.8521	8.33333	23.7721	26.4368	23.5602	16.2667	3.44828	6.53409
Bacteria;Caldiserica	0	0	0	0.471698	0	0	0	0	0	0	0.176056	0	0	0	0.52356	0	0	0
Bacteria;Candidate division BRC1	0	0	1.51515	2.35849	2.20588	0	0	0.554017	2.12766	2.29226	0.176056	0	0.196464	1.14943	1.57068	0.533333	1.06101	1.42045
Bacteria;Candidate division JS1	0	0	1.51515	0	0	0	0	0	0	0	0	0	0	0	0	0	0	0
Bacteria;Candidate division KB1	2.52101	0	0	0.943396	0.735294	1.3245	5.8642	1.66205	0	0	0	0	0.196464	0	0.26178	0	1.32626	0.568182
Bacteria;Candidate division OD1	0	0	1.51515	0.471698	1.76471	1.98675	4.62963	4.15512	0	0.286533	0	0	0.589391	1.14943	0.52356	0.8	0	1.13636
Bacteria;Candidate division OP11	0.420168	0	0	0.471698	0	0.662252	0	1.10803	0	0.286533	0	0	0	0	0	0.266667	0	0
Bacteria;Candidate division OP3	0	0	0	0	0	0	0	0.277008	0	0.573066	0	0	0	0	0	0	0	0
Bacteria;Candidate division OP9	0	0	0	0	0	0	0	0	0.35461	0.286533	0	0	0	0	0	0	0	0
Bacteria;Candidate division SR1	0	0	0	0	0	0	0.925926	0.831025	0	0	0	0	0.392927	0	0.26178	1.06667	0.265252	0
Bacteria;Candidate division TM7	0	0	0	0	2.05882	1.98675	0	0	0	0	0	0	0.196464	0	0	0.266667	0.795756	0.852273
Bacteria;Candidate division WS3	0.420168	0	0	0.943396	0	0	0	0	0.35461	0.859599	0	0	0	1.14943	0	0	0.530504	0.284091
Bacteria;Chlamydiae	0	0	0	0	1.02941	0.662252	0	0	0.70922	0.573066	0.176056	0	0	0	0	0	0	0
Bacteria;Chlorobi	0.420168	0	0	0	0.294118	0.662252	0.308642	0	0.35461	1.14613	0	0	0.196464	0	0.26178	0	0.530504	0.568182
Bacteria;Chloroflexi	2.52101	0	4.54545	0.943396	5.58824	5.29801	7.09877	4.15512	1.77305	0.573066	7.21831	0	0.392927	3.44828	0.52356	1.06667	0.265252	0.284091
Bacteria;Chrysiogenetes	0	0	0	0	0	0	0	0.277008	0	0	0	0	0	0	0	0	0	0
Bacteria;Cyanobacteria	5.88235	0	7.57576	4.24528	1.17647	0	3.7037	4.43213	4.60993	2.29226	1.05634	0	8.25147	4.5977	7.32984	8	0.795756	0.852273
Bacteria;Deferribacteres	0	0	0	0.471698	0	0.662252	0	0	0	0	0	0	0.392927	0	0	0.266667	0	0
Bacteria;Deinococcus-Thermus	1.68067	0	1.51515	0	1.47059	0.662252	4.32099	1.66205	1.06383	1.7192	5.28169	25	0.589391	1.14943	2.09424	1.33333	0.265252	0.284091
Bacteria;Elusimicrobia	0	0	0	0.471698	0	0	0	0.277008	0	0	0	0	0	0	0	0	0	0
Bacteria;Fibrobacteres	0	0	0	0.471698	0	0	0	0	0.35461	0	0	0	0.589391	0	0.52356	1.06667	0	0.284091
Bacteria;Firmicutes	13.4454	0	13.6364	12.7358	2.79412	11.9205	12.963	9.14127	20.2128	16.3324	3.52113	0	8.6444	6.89655	5.49738	4.53333	28.9125	23.8636
Bacteria;Fusobacteria	0	0	0	0	0	0	0	0.277008	0	0.286533	0	0	0.196464	0	0.26178	0.266667	0	0
Bacteria;Gemmatimonadetes	1.68067	0	0	0.943396	4.85294	4.63576	0.925926	1.10803	2.83688	0.859599	24.1197	25	3.92927	0	0.78534	0.533333	0.530504	1.13636
Bacteria;Hyd24-12	0	0	0	0.471698	0	0	0	0.277008	1.06383	0.286533	0	0	0	0	0	0.266667	0	0
Bacteria;Lentisphaerae	1.2605	7.14286	0	2.83019	0.588235	0	0	1.10803	5.31915	2.29226	0.528169	0	1.96464	3.44828	3.9267	3.46667	0.265252	0.568182
Bacteria;NPL-UPA2	0.420168	0	0	0.471698	0.294118	0	0.308642	0.277008	0	0.286533	0	0	0	0	0.26178	0.266667	0	0.284091
Bacteria;Nitrospirae	0	0	0	0	0.882353	1.98675	0.308642	0.831025	0.35461	0.286533	0.176056	0	0	1.14943	0	0	0	0
Bacteria;Planctomycetes	2.94118	0	4.54545	6.60377	15.8824	5.96026	0.617284	3.04709	4.96454	5.73066	3.34507	0	1.57171	3.44828	2.35602	4.8	2.91777	2.27273
Bacteria;Proteobacteria	30.6723	50	24.2424	25.4717	20.5882	18.543	16.0494	23.5457	23.0496	22.3496	16.1972	8.33333	31.4342	18.3908	29.8429	30.6667	16.4456	17.6136
Bacteria;S2R-29	0	0	0	0	0	0	0	0.277008	0.35461	0	0	0	0	0	0	0	0	0
Bacteria;SBYG-2791	0	0	0	0	0	0	0	0.277008	0	0	0	0	0	0	0.26178	0	0	0
Bacteria;SHA-109	0	0	0	0	0.147059	0	0	0	0.35461	0	0	0	0	0	0.26178	0.266667	0	0
Bacteria;SM2F11	0	0	0	0	0	0	0	0	0	0	0	0	0	1.14943	0	0	0	0
Bacteria;Spirochaetae	4.20168	0	3.0303	1.88679	0.294118	0	1.23457	3.3241	3.19149	5.73066	0.176056	0	4.51866	2.29885	2.87958	4.53333	2.12202	3.125
Bacteria;Synergistetes	0	0	1.51515	0.943396	0	0	0.308642	0	0.35461	0.286533	0	0	0.196464	0	0	0.266667	0	0
Bacteria;TA06	0		0		0		0		0		0		0		0.26178		0
Bacteria;TM6	0	0	0	0	0.882353	0	0	0.831025	1.06383	0.286533	0.352113	0	0.196464	0	0	0	0.530504	1.42045
Bacteria;Tenericutes	0.840336	0	0	1.41509	0.147059	0	0	1.93906	0.35461	1.43266	0	0	2.35756	0	1.3089	0.8	0.265252	0.284091
Bacteria;Thermodesulfobacteria	0	0	0	0	0	0	2.46914	0.554017	0	0	0	0	0	0	0	0	0	0
Bacteria;Thermotogae	1.68067	0	1.51515	0	0	0	0.925926	1.10803	0.35461	0.859599	0	0	0.196464	0	0	0.266667	0	0
Bacteria;Verrucomicrobia	1.2605	0	6.06061	0.943396	3.52941	2.64901	0.617284	2.77008	1.77305	2.5788	1.93662	0	1.76817	3.44828	3.9267	4.26667	0	0.284091
Bacteria;WCHB1-60	0	0	0	0	0.147059	0	0	0	0	0.286533	0	0	0	0	0	0	0	0
Eukaryota;Excavata	0	0	0	0	0	0	0	0.277008	0	0	0.352113	0	0	0	0	0.266667	0.265252	0
Eukaryota;Opisthokonta	0	0	0	0.471698	0.147059	0	0.308642	0.554017	0	0	0.176056	0	0	0	0	0	0.265252	0
Eukaryota;SAR	1.2605	0	0	0	0.441176	0	0	0.554017	0.35461	0	0.880282	0	0.392927	1.14943	0	1.86667	0	0
No blast hit;Other	0.420168	7.14286	0	2.35849	1.02941	1.3245	0.925926	1.10803	1.06383	1.7192	1.40845	8.33333	0.982318	3.44828	1.83246	1.33333	1.06101	3.40909
