# Supplementary material for: Bacteria and Archaea diversity within the hot springs of Lake Magadi and Little Magadi in Kenya
Source: BMC Microbiol. 2016 Jul 7;16:136. doi: 10.1186/s12866-016-0748-x (PMC4936230; doi:10.1186/s12866-016-0748-x)
Supplement: Additional file 6: Table S6. — Total diversity relative abundance of microbial taxa at family level in various samples collected from the three hot springs (83.6, 81 and 45.1 °C) of L. Magadi and Little Magadi. ‘No blast hit/Others’ represent unclassified sequences in both data sets. (XLSX 45 kb) [file 12866_2016_748_MOESM6_ESM.xlsx]

## Sheet: DNA family level
	Wet sediments			Mats			Water
Taxon	83.6ºC	81ºC	45.1ºC	83.6ºC	81ºC	45.1ºC	83.6ºC	81ºC	45.1ºC
Archaea;Crenarchaeota;Thermoprotei;Desulfurococcales;Desulfurococcaceae	0	0.925926	0	0	0	0	0	0	0
Archaea;Crenarchaeota;Thermoprotei;Sulfolobales;Sulfolobaceae	0.420168	0	0	0	0	0	0	0.265252	0
Archaea;Crenarchaeota;Thermoprotei;Thermoproteales;Thermofilaceae	0	0.617284	0	0	0	0	0	0	0
Archaea;Crenarchaeota;Thermoprotei;Thermoproteales;Thermoproteaceae	0.420168	0.925926	0	0	0	0	0	0	0
Archaea;Euryarchaeota;Archaeoglobi;Archaeoglobales;Archaeoglobaceae	0.420168	0.308642	0	0	0	0	0	0	0
Archaea;Euryarchaeota;Halobacteria;Halobacteriales;Deep Sea Euryarchaeotic Group(DSEG)	0	0	0	0	0	0	0	0.265252	0
Archaea;Euryarchaeota;Halobacteria;Halobacteriales;Deep Sea Hydrothermal Vent Gp 6(DHVEG-6)	2.94118	1.54321	3.92927	4.54545	2.83688	4.45026	5.14706	2.38727	0.352113
Archaea;Euryarchaeota;Halobacteria;Halobacteriales;Halobacteriaceae	0.840336	0.925926	0	0	0.35461	0.26178	7.5	27.0557	1.05634
Archaea;Euryarchaeota;Halobacteria;Halobacteriales;MSP41	0	0	0	0	0	0	0.294118	1.59151	0
Archaea;Euryarchaeota;Halobacteria;Halobacteriales;Marine Hydrothermal Vent Group(MHVG)	0.420168	0.308642	0	0	0	0	0	0	0
Archaea;Euryarchaeota;Methanobacteria;Methanobacteriales;Methanobacteriaceae	0	0	0	0	0	0	0	0.265252	0
Archaea;Euryarchaeota;Methanococci;Methanococcales;Methanocaldococcaceae	0	2.46914	0	0	0	0	0	0	0
Archaea;Euryarchaeota;Methanomicrobia;Methanomicrobiales;Methanomicrobiaceae	0	0	0.196464	0	0	0.26178	0	0	0
Archaea;Euryarchaeota;Methanomicrobia;Methanomicrobiales;Methanomicrobiales Incertae Sedis	0.420168	0.308642	0	0	0	0	0	0	0
Archaea;Euryarchaeota;Methanomicrobia;Methanomicrobiales;Methanospirillaceae	0	0	0.196464	0	0	0	0	0	0
Archaea;Euryarchaeota;Methanomicrobia;Methanosarcinales;Methanosarcinaceae	0	0	0	0	0	0	0	0.795756	0
Archaea;Euryarchaeota;Thermococci;Thermococcales;Thermococcaceae	0	0.617284	0	0	0	0	0	0	0
Archaea;Euryarchaeota;Thermoplasmata;MSBL1;uncultured archaeon	0	0	0	0	0	0	0	0.265252	0
Archaea;Euryarchaeota;Thermoplasmata;Marine Benthic Group E;uncultured archaeon	0.420168	0	0	0	0	0	0	0	0
Archaea;Euryarchaeota;Thermoplasmata;South African Goldmine Gp(SAGMEG);uncultured archaeon	1.2605	4.01235	0.196464	0	0	0	0	0.265252	0
Archaea;Euryarchaeota;Thermoplasmata;South African Goldmine Gp(SAGMEG);uncultured archaeon SAGMA-J	0	0.617284	0	0	0	0	0	0	0
Archaea;Euryarchaeota;Thermoplasmata;South African Goldmine Gp(SAGMEG);uncultured archaeon SAGMA-U	0	0.617284	0	0	0	0	0	0	0
Archaea;Euryarchaeota;Thermoplasmata;South African Goldmine Gp(SAGMEG);uncultured euryarchaeote	0.420168	1.54321	0	0	0	0	0	0	0
Archaea;Euryarchaeota;Thermoplasmata;Thermoplasmatales;F2apm1A36	0	0	0	0	0	0	0.294118	0	0
Archaea;Euryarchaeota;Thermoplasmata;Thermoplasmatales;KTK 4A	0	0	0	0	0	0	0	1.32626	0
Archaea;Euryarchaeota;Thermoplasmata;Thermoplasmatales;Marine Benthic Group D and DHVEG-1	0.420168	0	0.196464	0	0	0	0	0	0
Archaea;Euryarchaeota;Thermoplasmata;Thermoplasmatales;Marine Group II	0	0	0	0	0	0	0.735294	0	0.352113
Archaea;Euryarchaeota;Thermoplasmata;Thermoplasmatales;Marine Group III	0.420168	0	0	0	0	0	0	0	0
Archaea;Euryarchaeota;Thermoplasmata;Thermoplasmatales;Thermoplasmatales Incertae Sedis	0.420168	0	0	0	0	0	0	0	0
Archaea;Euryarchaeota;Thermoplasmata;Thermoplasmatales;VC2.1 Arc6	0	0.308642	0	0	0	0	0	0	0
Archaea;Euryarchaeota;Thermoplasmata;Thermoplasmatales;pMC2A24	0.420168	0	0	0	0	0	0	0.265252	0
Archaea;Euryarchaeota;Thermoplasmata;WCHA1-57;uncultured euryarchaeote	0	0	0	0	0.35461	0	0	0	0
Archaea;Thaumarchaeota;AK31;uncultured archaeon;Other	0	0	0	0	0	0	0.147059	0	0
Archaea;Thaumarchaeota;AK8;uncultured archaeon;Other	0	0	0	0	0.35461	0.26178	0	0	0
Archaea;Thaumarchaeota;Group C3;uncultured archaeon;Other	0	0.308642	0	0	0	0	0	0	0
Archaea;Thaumarchaeota;Marine Group I;uncultured marine archaeon;Other	0	0	0	0	0	0	0.147059	0	0
Archaea;Thaumarchaeota;Miscellaneous Crenarchaeotic Group;uncultured archaeon;Other	0.420168	1.23457	0	0	0	0	0	0	0
Archaea;Thaumarchaeota;Miscellaneous Crenarchaeotic Group;uncultured crenarchaeote;Other	0	0	0	0	0	0.26178	0	0	0
Archaea;Thaumarchaeota;Miscellaneous Crenarchaeotic Group;uncultured sediment archaeon;Other	1.68067	0.617284	0	0	0	0	0	0	0
Archaea;Thaumarchaeota;South African Gold Mine Gp 1(SAGMCG-1);uncultured archaeon;Other	0	0.308642	0	0	0	0	0	0	0
Archaea;Thaumarchaeota;Terrestrial Hot Spring Gp(THSCG);unidentified archaeon;Other	0	0.308642	0	0	0	0	0	0	0
Bacteria;Acidobacteria;Acidobacteria;Acidobacteriales;Acidobacteriaceae (Subgroup 1)	0	0	0	0	0	0	0.147059	0	0
Bacteria;Acidobacteria;Acidobacteria;Subgroup 2;uncultured bacterium	0	0	0	0	0	0	0.294118	0	0
Bacteria;Acidobacteria;Acidobacteria;Subgroup 21;uncultured bacterium	0	0	0	0	0	0	0.147059	0	0
Bacteria;Acidobacteria;Acidobacteria;Subgroup 25;uncultured bacterium	0	0.308642	0	0	0	0	0	0	0
Bacteria;Acidobacteria;Acidobacteria;Subgroup 3;Unknown Family	0	0	0	0	0	0.26178	0.294118	0	0.176056
Bacteria;Acidobacteria;Acidobacteria;Subgroup 4;RB41	0	0	0	0	0	0	0	0	0.352113
Bacteria;Acidobacteria;Acidobacteria;Subgroup 4;Unknown Family	0	0	0	0	0	0	0	0	0.704225
Bacteria;Acidobacteria;Acidobacteria;Subgroup 6;uncultured Acidobacteriales bacterium	0	0	0	0	0	0	0.147059	0	0
Bacteria;Acidobacteria;Acidobacteria;Subgroup 6;uncultured bacterium	0	0	0	0	0	0	0.147059	0	0.704225
Bacteria;Acidobacteria;Acidobacteria;Subgroup 9;uncultured bacterium	0	0	0	0	0	0	0.147059	0	0
Bacteria;Acidobacteria;Holophagae;Acanthopleuribacterales;Acanthopleuribacteraceae	0	0	0	0	0.35461	0	0	0	0
Bacteria;Acidobacteria;Holophagae;Holophagae Incertae Sedis;Unknown Family	0	0	0	0	0	0.26178	0	0	0
Bacteria;Acidobacteria;Holophagae;Subgroup 10;ABS-19	0	0	0	0	0	0	0.294118	0	0
Bacteria;Acidobacteria;Holophagae;Subgroup 10;Sva0725	0	0	0	0	0	0	0.147059	0	0
Bacteria;Acidobacteria;Holophagae;Subgroup 7;uncultured Acidobacteria bacterium	0	0	0	0	0	0	0	0	0.176056
Bacteria;Acidobacteria;Subgroup 26;uncultured Acidobacteria bacterium;Other	0.420168	0	0	0	0	0	0.147059	0	0
Bacteria;Acidobacteria;Subgroup 26;uncultured bacterium;Other	0	0	0	0	0	0	0.147059	0	0
Bacteria;Actinobacteria;Acidimicrobiia;Acidimicrobiales;Acidimicrobiaceae	0	0	0	0	0	0.26178	0	0	0.352113
Bacteria;Actinobacteria;Acidimicrobiia;Acidimicrobiales;Acidimicrobiales Incertae Sedis	0	0	0	1.51515	0	0	0.441176	0	0.176056
Bacteria;Actinobacteria;Acidimicrobiia;Acidimicrobiales;Iamiaceae	0	0	0	0	0.35461	0	0	0	0.176056
Bacteria;Actinobacteria;Acidimicrobiia;Acidimicrobiales;OM1 clade	0	0	0	0	0	0	0.441176	0	0
Bacteria;Actinobacteria;Acidimicrobiia;Acidimicrobiales;Sva0996 marine group	0	0	0	0	0.35461	0	0.147059	0	0
Bacteria;Actinobacteria;Acidimicrobiia;Acidimicrobiales;uncultured	0.420168	0.308642	0	0	0.35461	0.52356	0.882353	0.265252	2.28873
Bacteria;Actinobacteria;Actinobacteria;Bifidobacteriales;Bifidobacteriaceae	0	0.308642	0	0	0	0	0	0	0
Bacteria;Actinobacteria;Actinobacteria;Corynebacteriales;Corynebacteriaceae	0.840336	0.617284	0	0	0	0	0	0	0.176056
Bacteria;Actinobacteria;Actinobacteria;Corynebacteriales;Dietziaceae	0	0.308642	0	0	0	0	0	0	0
Bacteria;Actinobacteria;Actinobacteria;Corynebacteriales;uncultured	0	0	0	0	0	0	0.147059	0	0
Bacteria;Actinobacteria;Actinobacteria;Frankiales;Acidothermaceae	0	0	0	0	0	0	0.147059	0	0
Bacteria;Actinobacteria;Actinobacteria;Frankiales;Geodermatophilaceae	0	0	0	0	0	0	0	0	0.352113
Bacteria;Actinobacteria;Actinobacteria;Frankiales;Sporichthyaceae	0	0	0	0	0	0	0.441176	0	0.176056
Bacteria;Actinobacteria;Actinobacteria;Frankiales;uncultured	0	0	0	0	0	0	0	0	0.528169
Bacteria;Actinobacteria;Actinobacteria;Glycomycetales;Glycomycetaceae	0	0	0	0	0	0	0.147059	0	0
Bacteria;Actinobacteria;Actinobacteria;Kineosporiales;Kineosporiaceae	0	0	0	0	0	0	0	0	0.176056
Bacteria;Actinobacteria;Actinobacteria;Micrococcales;Brevibacteriaceae	0	0.308642	0	0	0	0	0	0	0
Bacteria;Actinobacteria;Actinobacteria;Micrococcales;Cellulomonadaceae	0	0	0	0	0	0	0	0	0.176056
Bacteria;Actinobacteria;Actinobacteria;Micrococcales;Dermabacteraceae	0	0.308642	0	0	0	0	0	0	0
Bacteria;Actinobacteria;Actinobacteria;Micrococcales;Dermatophilaceae	0.420168	0	0	0	0	0	0	0	0
Bacteria;Actinobacteria;Actinobacteria;Micrococcales;Intrasporangiaceae	0	0.617284	0	0	0	0	0	0	0.176056
Bacteria;Actinobacteria;Actinobacteria;Micrococcales;Micrococcaceae	0.420168	0.925926	0	0	0	0	0.147059	0	0.352113
Bacteria;Actinobacteria;Actinobacteria;Propionibacteriales;Nocardioidaceae	0	0.617284	0	0	0	0	0	0	0.176056
Bacteria;Actinobacteria;Actinobacteria;Propionibacteriales;Propionibacteriaceae	0	0	0	0	0	0	0	0	0.176056
Bacteria;Actinobacteria;Actinobacteria;Pseudonocardiales;Pseudonocardiaceae	0	0	0	0	0	0	0.294118	0	0.176056
Bacteria;Actinobacteria;Actinobacteria;Streptomycetales;Streptomycetaceae	0	0	0	0	0	0	0	0	0.352113
Bacteria;Actinobacteria;Actinobacteria;Streptosporangiales;Nocardiopsaceae	0	0	0	0	0	0	0	0	0.176056
Bacteria;Actinobacteria;Coriobacteriia;Coriobacteriales;Coriobacteriaceae	0.420168	0	0	0	0	0	0	0	0
Bacteria;Actinobacteria;KIST-JJY010;uncultured bacterium;Other	0	0	0	0	0	0	0.147059	0	0
Bacteria;Actinobacteria;MB-A2-108;uncultured actinobacterium;Other	0	0	0	0	0	0	0.441176	0	0
Bacteria;Actinobacteria;MB-A2-108;uncultured bacterium;Other	0	0	0	0	0	0.26178	0.882353	0	0.352113
Bacteria;Actinobacteria;Nitriliruptoria;Euzebyales;Euzebyaceae	0	0.308642	0.196464	3.0303	0.70922	0	1.47059	0.530504	2.99296
Bacteria;Actinobacteria;Nitriliruptoria;Nitriliruptorales;Nitriliruptoraceae	0.420168	0	0.785855	0	3.19149	0.52356	0.882353	1.06101	1.58451
Bacteria;Actinobacteria;OPB41;uncultured bacterium;Other	0	0.308642	0	0	0.35461	0.26178	0	0	0
Bacteria;Actinobacteria;Rubrobacteria;Rubrobacterales;Rubrobacteriaceae	0	0	0	0	0	0	0	0	0.352113
Bacteria;Actinobacteria;TakashiAC-B11;uncultured actinobacterium;Other	0	0	0	0	0	0	0	0	0.176056
Bacteria;Actinobacteria;Thermoleophilia;Gaiellales;uncultured	0	0	0	1.51515	0	0.26178	0.588235	0	0.880282
Bacteria;Actinobacteria;Thermoleophilia;Solirubrobacterales;480-2	0	0	0	0	0	0	0	0	0.704225
Bacteria;Actinobacteria;Thermoleophilia;Solirubrobacterales;Elev-16S-1332	0	0	0	0	0	0	0	0	0.352113
Bacteria;Actinobacteria;Thermoleophilia;Solirubrobacterales;Patulibacteraceae	0	0.308642	0	0	0	0	0	0	0.176056
Bacteria;Actinobacteria;Thermoleophilia;Solirubrobacterales;Q3-6C1	0	0	0	0	0	0	0	0	0.176056
Bacteria;Actinobacteria;Thermoleophilia;Solirubrobacterales;Solirubrobacteraceae	0	0	0	0	0	0	0	0	0.352113
Bacteria;Actinobacteria;Thermoleophilia;Solirubrobacterales;TM146	0	0	0	0	0	0	0	0	0.176056
Bacteria;Aquificae;Aquificae;Aquificales;Aquificaceae	0	6.48148	0	0	0	0	0	0	0
Bacteria;Aquificae;Aquificae;Aquificales;Hydrogenothermaceae	0	0.308642	0	0	0	0	0	0	0
Bacteria;Armatimonadetes;Armatimonadia;Armatimonadales;uncultured Armatimonadetes bacterium	0	0	0	0	0	0	0	0	0.176056
Bacteria;Armatimonadetes;Armatimonadia;Armatimonadales;uncultured bacterium	0	0	0	0	0	0	0	0.265252	0.704225
Bacteria;Armatimonadetes;uncultured Armatimonadetes bacterium;Other;Other	0	0	0	0	0.35461	0	0	0	0
Bacteria;Armatimonadetes;uncultured bacterium;Other;Other	0.420168	0	0	0	0.35461	0.26178	0.441176	0	0.528169
Bacteria;Armatimonadetes;uncultured organism;Other;Other	0	0	0	0	0.35461	0	0	0.265252	0.176056
Bacteria;BD1-5;uncultured bacterium;Other;Other	0	0	0.196464	0	0	0.26178	0	0	0
Bacteria;BHI80-139;uncultured bacterium;Other;Other	0	0	0	0	2.12766	0	0	0	0
Bacteria;BHI80-139;uncultured organism;Other;Other	0	0	0	0	0	0.26178	0	0	0
Bacteria;Bacteroidetes;BD2-2;uncultured bacterium;Other	0.420168	0	0	0	0.70922	0	0	0.265252	0
Bacteria;Bacteroidetes;Bacteroidia;Bacteroidales;Bacteroidaceae	0.420168	0	0	0	0	0	0	0	0
Bacteria;Bacteroidetes;Bacteroidia;Bacteroidales;ML635J-40 aquatic group	2.94118	1.85185	7.66208	10.6061	2.12766	10.2094	0	0.265252	0.176056
Bacteria;Bacteroidetes;Bacteroidia;Bacteroidales;Marinilabiaceae	0.420168	0	0.196464	0	0	0.52356	0	0	0.176056
Bacteria;Bacteroidetes;Bacteroidia;Bacteroidales;Rikenellaceae	0.420168	0	0	0	0	0.52356	0	0	0
Bacteria;Bacteroidetes;Cytophagia;Cytophagales;Cyclobacteriaceae	0	0	0.196464	0	0	0.52356	0.147059	0	0.704225
Bacteria;Bacteroidetes;Cytophagia;Cytophagales;Cytophagaceae	0	0	0.196464	0	0	0	0	0	4.0493
Bacteria;Bacteroidetes;Cytophagia;Cytophagales;Flammeovirgaceae	0.420168	0	0.196464	0	0	0.52356	0.147059	0	0.880282
Bacteria;Bacteroidetes;Cytophagia;Cytophagales;MWH-CFBk5	0	0	0	0	0.35461	0	0	0	2.28873
Bacteria;Bacteroidetes;Cytophagia;Order II;Rhodothermaceae	0	0	1.17878	1.51515	2.48227	0	1.61765	1.06101	2.11268
Bacteria;Bacteroidetes;Cytophagia;Order III;A815	0	0	0	0	0	0.52356	0	0	0
Bacteria;Bacteroidetes;Cytophagia;Order III;CK06-06-Mud-MAS4B-21	0	0	0	0	0	0.26178	0	0	0
Bacteria;Bacteroidetes;Cytophagia;Order III;F1-37X2	1.2605	0.308642	2.55403	1.51515	0	1.83246	0.147059	0.530504	0.176056
Bacteria;Bacteroidetes;Cytophagia;Order III;MAT-CR-P4-C12	0	0	0	0	0	0	0.147059	0	0
Bacteria;Bacteroidetes;Cytophagia;Order III;ML310M-34	0.840336	0.617284	3.73281	0	1.06383	0.78534	0.441176	0	0
Bacteria;Bacteroidetes;Cytophagia;Order III;Unknown Family	0.420168	0	0	0	0	0	0.147059	0	0
Bacteria;Bacteroidetes;Cytophagia;Order III;uncultured	0.420168	0	1.96464	1.51515	1.41844	0.52356	2.64706	0.795756	0
Bacteria;Bacteroidetes;Flavobacteriia;Flavobacteriales;Cryomorphaceae	0.420168	0	0.589391	0	0	2.09424	0.147059	0	0
Bacteria;Bacteroidetes;Flavobacteriia;Flavobacteriales;Flavobacteriaceae	0.420168	0.308642	0.392927	0	0	0.26178	0	0	0
Bacteria;Bacteroidetes;Flavobacteriia;Flavobacteriales;NS9 marine group	0	0	0	0	0	0.26178	0	0	0.176056
Bacteria;Bacteroidetes;ML602M-17;uncultured Bacteroidetes bacterium;Other	0	0	0.196464	0	0	0	0	0	0
Bacteria;Bacteroidetes;SB-5;uncultured bacterium;Other	0	0	0.196464	0	0	0	0	0	0
Bacteria;Bacteroidetes;SM1A07;uncultured bacterium;Other	0	0	0.196464	0	0	0	0	0	0
Bacteria;Bacteroidetes;SM1A07;uncultured organism;Other	0	0	0	0	0	0.26178	0	0	0
Bacteria;Bacteroidetes;Sphingobacteriia;Sphingobacteriales;AKYH767	0	0	0	0	0	0	0.147059	0	0
Bacteria;Bacteroidetes;Sphingobacteriia;Sphingobacteriales;CMW-169	0	0	0.196464	0	0	0.26178	0	0	0
Bacteria;Bacteroidetes;Sphingobacteriia;Sphingobacteriales;Chitinophagaceae	0.840336	0.308642	0.392927	0	0	0.52356	0.294118	0	1.23239
Bacteria;Bacteroidetes;Sphingobacteriia;Sphingobacteriales;E6aC02	0	0	0.196464	0	0	0	0	0	0
Bacteria;Bacteroidetes;Sphingobacteriia;Sphingobacteriales;KD3-93	0	0	0	0	0	0.26178	0	0	0
Bacteria;Bacteroidetes;Sphingobacteriia;Sphingobacteriales;NS11-12 marine group	0	0	0.196464	0	0	0.26178	0	0	0
Bacteria;Bacteroidetes;Sphingobacteriia;Sphingobacteriales;S15-21	0	0	0	0	0	0	0	0.265252	0
Bacteria;Bacteroidetes;Sphingobacteriia;Sphingobacteriales;S15A-MN91	0	0	0	0	0	0	0	0	0.176056
Bacteria;Bacteroidetes;Sphingobacteriia;Sphingobacteriales;ST-12K33	0	0.308642	0	0	0	0.26178	0	0	0
Bacteria;Bacteroidetes;Sphingobacteriia;Sphingobacteriales;Saprospiraceae	0.840336	0	2.94695	1.51515	0.35461	2.09424	0	0	0.176056
Bacteria;Bacteroidetes;Sphingobacteriia;Sphingobacteriales;Sphingobacteriaceae	0	0.308642	0	0	0	0	0	0	0.176056
Bacteria;Bacteroidetes;Sphingobacteriia;Sphingobacteriales;WCHB1-69	0	0	0.196464	0	0	0	0.441176	0	0
Bacteria;Bacteroidetes;Sphingobacteriia;Sphingobacteriales;env.OPS 17	0	0	0	0	0	0	0	0	0.176056
Bacteria;Bacteroidetes;Sphingobacteriia;Sphingobacteriales;uncultured Sphingobacteria bacterium	0	0	0.196464	0	0	0.26178	0	0	0
Bacteria;Bacteroidetes;Sphingobacteriia;Sphingobacteriales;uncultured bacterium	0	0	0	0	0	0	0.147059	0.265252	0
Bacteria;Bacteroidetes;VC2.1 Bac22;uncultured Bacteroidetes bacterium;Other	0	0	0	0	0	0.26178	0	0	0
Bacteria;Bacteroidetes;VC2.1 Bac22;uncultured bacterium;Other	0	0	0	0	0	0.26178	0	0	0.176056
Bacteria;Caldiserica;Caldisericia;Caldisericales;WCHB1-02	0	0	0	0	0	0.52356	0	0	0.176056
Bacteria;Candidate division BRC1;soil bacterium WWH121;Other;Other	0	0	0	0	0	0	0	0	0.176056
Bacteria;Candidate division BRC1;uncultured Hydrogenedentes bacterium;Other;Other	0	0	0	0	0.35461	0	0	0	0
Bacteria;Candidate division BRC1;uncultured bacterium;Other;Other	0	0	0	1.51515	0.70922	1.3089	1.32353	0.795756	0
Bacteria;Candidate division BRC1;uncultured organism;Other;Other	0	0	0.196464	0	0.70922	0.26178	0.588235	0.265252	0
Bacteria;Candidate division BRC1;uncultured proteobacterium;Other;Other	0	0	0	0	0.35461	0	0	0	0
Bacteria;Candidate division BRC1;uncultured sediment bacterium;Other;Other	0	0	0	0	0	0	0.147059	0	0
Bacteria;Candidate division BRC1;uncultured soil bacterium PBS-III-29;Other;Other	0	0	0	0	0	0	0.147059	0	0
Bacteria;Candidate division JS1;uncultured organism;Other;Other	0	0	0	1.51515	0	0	0	0	0
Bacteria;Candidate division KB1;Acetothermia clone OPB14;Other;Other	0	1.23457	0	0	0	0	0	0	0
Bacteria;Candidate division KB1;uncultured Acetothermia bacterium;Other;Other	0.840336	0	0	0	0	0.26178	0	1.06101	0
Bacteria;Candidate division KB1;uncultured bacterium;Other;Other	1.68067	4.62963	0.196464	0	0	0	0.735294	0.265252	0
Bacteria;Candidate division OD1;Unknown Class;Unknown Order;Unknown Family	0	0.925926	0	0	0	0	0	0	0
Bacteria;Candidate division OD1;uncultured Aquificales bacterium;Other;Other	0	0	0	1.51515	0	0	0	0	0
Bacteria;Candidate division OD1;uncultured Parcubacteria bacterium;Other;Other	0	0	0	0	0	0	0.735294	0	0
Bacteria;Candidate division OD1;uncultured bacterium;Other;Other	0	3.7037	0.196464	0	0	0	1.02941	0	0
Bacteria;Candidate division OD1;uncultured organism;Other;Other	0	0	0.392927	0	0	0.52356	0	0	0
Bacteria;Candidate division OP11;uncultured bacterium;Other;Other	0.420168	0	0	0	0	0	0	0	0
Bacteria;Candidate division OP9;uncultured bacterium;Other;Other	0	0	0	0	0.35461	0	0	0	0
Bacteria;Candidate division SR1;uncultured bacterium;Other;Other	0	0	0.392927	0	0	0.26178	0	0	0
Bacteria;Candidate division SR1;uncultured bacterium VC2.1 Bac16;Other;Other	0	0.925926	0	0	0	0	0	0	0
Bacteria;Candidate division SR1;uncultured candidate division SR1 bacterium;Other;Other	0	0	0	0	0	0	0	0.265252	0
Bacteria;Candidate division TM7;uncultured bacterium;Other;Other	0	0	0.196464	0	0	0	2.05882	0.795756	0
Bacteria;Candidate division WS3;uncultured Latescibacteria bacterium;Other;Other	0.420168	0	0	0	0	0	0	0.265252	0
Bacteria;Candidate division WS3;uncultured bacterium;Other;Other	0	0	0	0	0	0	0	0.265252	0
Bacteria;Candidate division WS3;uncultured delta proteobacterium;Other;Other	0	0	0	0	0.35461	0	0	0	0
Bacteria;Chlamydiae;Chlamydiae;Chlamydiales;Parachlamydiaceae	0	0	0	0	0.35461	0	0.294118	0	0.176056
Bacteria;Chlamydiae;Chlamydiae;Chlamydiales;Simkaniaceae	0	0	0	0	0	0	0.441176	0	0
Bacteria;Chlamydiae;Chlamydiae;Chlamydiales;WA-aaa01f12	0	0	0	0	0.35461	0	0	0	0
Bacteria;Chlamydiae;Chlamydiae;Chlamydiales;cvE6	0	0	0	0	0	0	0.294118	0	0
Bacteria;Chlorobi;Chlorobia;Chlorobiales;OPB56	0	0	0.196464	0	0	0.26178	0	0.265252	0
Bacteria;Chlorobi;Ignavibacteria;Ignavibacteriales;BSN166	0.420168	0.308642	0	0	0.35461	0	0.294118	0.265252	0
Bacteria;Chloroflexi;Anaerolineae;Anaerolineales;Anaerolineaceae	0.840336	0.617284	0.196464	3.0303	0.35461	0	0.147059	0	0
Bacteria;Chloroflexi;Ardenticatenia;Ardenticatenales;uncultured bacterium	0	0	0	0	0	0	0	0	0.880282
Bacteria;Chloroflexi;Ardenticatenia;Ardenticatenales;uncultured endolithic bacterium	0	0	0	0	0	0	0	0	0.176056
Bacteria;Chloroflexi;Caldilineae;Caldilineales;Caldilineaceae	0	0	0	0	0	0	0.147059	0	0.176056
Bacteria;Chloroflexi;Chloroflexia;AKIW781;uncultured bacterium	0	0	0	0	0	0	0.147059	0	0.528169
Bacteria;Chloroflexi;Chloroflexia;AKIW781;uncultured organism	0	0	0	0	0	0	0	0	1.05634
Bacteria;Chloroflexi;Chloroflexia;Chloroflexales;Chloroflexaceae	0	0	0	0	0	0.52356	0	0	0.528169
Bacteria;Chloroflexi;Chloroflexia;Chloroflexales;Chloroflexales Incertae Sedis	0.840336	0.308642	0	1.51515	1.06383	0	0	0	0
Bacteria;Chloroflexi;Chloroflexia;Chloroflexales;Oscillochloridaceae	0	0	0	0	0	0	0	0	0.176056
Bacteria;Chloroflexi;Chloroflexia;Chloroflexales;Roseiflexaceae	0	0	0	0	0	0	0	0	0.528169
Bacteria;Chloroflexi;Dehalococcoidia;Dehalococcoidales;Dehalococcoidaceae	0	0	0	0	0	0	0.147059	0	0
Bacteria;Chloroflexi;Dehalococcoidia;GIF9;uncultured Chloroflexi bacterium	0.420168	0.617284	0	0	0	0	0	0	0
Bacteria;Chloroflexi;Dehalococcoidia;GIF9;uncultured bacterium	0.420168	2.46914	0.196464	0	0	0	0	0	0
Bacteria;Chloroflexi;Dehalococcoidia;MSBL5;uncultured bacterium	0	1.54321	0	0	0	0	0	0	0
Bacteria;Chloroflexi;Dehalococcoidia;Sh765B-AG-111;uncultured bacterium	0	0.308642	0	0	0	0	0	0	0
Bacteria;Chloroflexi;Gitt-GS-136;uncultured Caldilinea sp.;Other	0	0	0	0	0	0	0.147059	0	0
Bacteria;Chloroflexi;Gitt-GS-136;uncultured Chloroflexi bacterium;Other	0	0	0	0	0	0	0	0	0.176056
Bacteria;Chloroflexi;Gitt-GS-136;uncultured bacterium;Other	0	0	0	0	0	0	0	0	0.176056
Bacteria;Chloroflexi;JG30-KF-CM66;uncultured Anaerolineales bacterium;Other	0	0	0	0	0	0	0	0	0.176056
Bacteria;Chloroflexi;JG30-KF-CM66;uncultured Chloroflexi bacterium;Other	0	0	0	0	0	0	0.294118	0	0
Bacteria;Chloroflexi;JG30-KF-CM66;uncultured bacterium;Other	0	0.308642	0	0	0	0	1.02941	0	0.176056
Bacteria;Chloroflexi;KD4-96;uncultured Chloroflexi bacterium;Other	0	0.308642	0	0	0	0	0	0	0
Bacteria;Chloroflexi;KD4-96;uncultured bacterium;Other	0	0	0	0	0	0	0	0	0.176056
Bacteria;Chloroflexi;S085;uncultured bacterium;Other	0	0.308642	0	0	0	0	0.735294	0.265252	0.176056
Bacteria;Chloroflexi;SAR202 clade;uncultured bacterium;Other	0	0	0	0	0	0	1.47059	0	0
Bacteria;Chloroflexi;SAR202 clade;uncultured deep-sea bacterium;Other	0	0	0	0	0	0	0.147059	0	0
Bacteria;Chloroflexi;SAR202 clade;uncultured eubacterium H1.2.f;Other	0	0	0	0	0	0	0.294118	0	0
Bacteria;Chloroflexi;TK10;Chloroflexi bacterium JEA33;Other	0	0	0	0	0	0	0	0	0.176056
Bacteria;Chloroflexi;TK10;uncultured Chloroflexi bacterium;Other	0	0	0	0	0	0	0.147059	0	0.176056
Bacteria;Chloroflexi;TK10;uncultured bacterium;Other	0	0	0	0	0	0	0.147059	0	0.352113
Bacteria;Chloroflexi;TK10;uncultured gamma proteobacterium;Other	0	0	0	0	0	0	0.147059	0	0
Bacteria;Chloroflexi;Thermomicrobia;AKYG1722;uncultured Chloroflexi bacterium	0	0	0	0	0	0	0	0	0.352113
Bacteria;Chloroflexi;Thermomicrobia;AKYG1722;uncultured bacterium	0	0	0	0	0	0	0	0	0.176056
Bacteria;Chloroflexi;Thermomicrobia;JG30-KF-CM45;uncultured bacterium	0	0.308642	0	0	0	0	0	0	0.352113
Bacteria;Chloroflexi;Thermomicrobia;Sphaerobacterales;Sphaerobacteraceae	0	0	0	0	0.35461	0	0.441176	0	0.528169
Bacteria;Cyanobacteria;Chloroplast;Euglena viridis;Other	0	0	0	0	0	0	0	0.265252	0
Bacteria;Cyanobacteria;Chloroplast;Fragaria vesca subsp. americana;Other	0	0.308642	0	0	0	0	0	0	0
Bacteria;Cyanobacteria;Chloroplast;Macrozamia moorei;Other	0.420168	0	0	0	0	0	0	0	0
Bacteria;Cyanobacteria;Chloroplast;uncultured bacterium;Other	1.2605	0.617284	1.37525	0	0.35461	0.52356	0	0	0
Bacteria;Cyanobacteria;Chloroplast;uncultured beta proteobacterium;Other	0	0.308642	0	0	0	0	0	0	0
Bacteria;Cyanobacteria;Chloroplast;uncultured eukaryote;Other	0	0.308642	0	0	0	0	0	0	0
Bacteria;Cyanobacteria;Cyanobacteria;SubsectionI;FamilyI	0.420168	0.308642	0.196464	0	1.06383	1.04712	0.147059	0.265252	0
Bacteria;Cyanobacteria;Cyanobacteria;SubsectionII;FamilyI	0	0	0.196464	0	0	0	0	0	0
Bacteria;Cyanobacteria;Cyanobacteria;SubsectionII;FamilyII	0	0	0.392927	0	0	0	0	0.265252	0.352113
Bacteria;Cyanobacteria;Cyanobacteria;SubsectionIII;FamilyI	3.78151	1.85185	5.89391	4.54545	2.83688	4.97382	0.147059	0	0.176056
Bacteria;Cyanobacteria;Cyanobacteria;uncultured;uncultured bacterium	0	0	0	0	0	0.26178	0	0	0
Bacteria;Cyanobacteria;ML635J-21;uncultured bacterium;Other	0	0	0	0	0.35461	0.26178	0	0	0.176056
Bacteria;Cyanobacteria;ML635J-21;uncultured cyanobacterium;Other	0	0	0	0	0	0	0	0	0.176056
Bacteria;Cyanobacteria;ML635J-21;uncultured organism;Other	0	0	0	1.51515	0	0.26178	0	0	0
Bacteria;Cyanobacteria;Melainabacteria;Gastranaerophilales;uncultured organism	0	0	0.196464	1.51515	0	0	0	0	0.176056
Bacteria;Cyanobacteria;Melainabacteria;Vampirovibrionales;Vampirovibrio chlorellavorus	0	0	0	0	0	0	0.147059	0	0
Bacteria;Cyanobacteria;Melainabacteria;Vampirovibrionales;uncultured bacterium	0	0	0	0	0	0	0.441176	0	0
Bacteria;Cyanobacteria;Melainabacteria;Vampirovibrionales;uncultured soil bacterium	0	0	0	0	0	0	0.294118	0	0
Bacteria;Deferribacteres;Deferribacteres;Deferribacterales;LCP-89	0	0	0.196464	0	0	0	0	0	0
Bacteria;Deferribacteres;Deferribacteres;Deferribacterales;SAR406 clade(Marine group A)	0	0	0.196464	0	0	0	0	0	0
Bacteria;Deinococcus-Thermus;Deinococci;Deinococcales;Deinococcaceae	0	0	0	0	0	0	0.294118	0	0.352113
Bacteria;Deinococcus-Thermus;Deinococci;Deinococcales;Trueperaceae	1.68067	0.308642	0.589391	1.51515	1.06383	2.09424	1.17647	0.265252	4.92958
Bacteria;Deinococcus-Thermus;Deinococci;Thermales;Thermaceae	0	4.01235	0	0	0	0	0	0	0
Bacteria;Fibrobacteres;Fibrobacteria;Fibrobacterales;09D2Z46	0	0	0	0	0.35461	0	0	0	0
Bacteria;Fibrobacteres;Fibrobacteria;Fibrobacterales;MAT-CR-H6-H10	0	0	0	0	0	0.26178	0	0	0
Bacteria;Fibrobacteres;Fibrobacteria;Fibrobacterales;SBYC	0	0	0.196464	0	0	0	0	0	0
Bacteria;Fibrobacteres;Fibrobacteria;Fibrobacterales;possible family 01	0	0	0.196464	0	0	0	0	0	0
Bacteria;Fibrobacteres;Fibrobacteria;Fibrobacteria Incertae Sedis;Unknown Family	0	0	0.196464	0	0	0	0	0	0
Bacteria;Fibrobacteres;Fibrobacteria;possible order 07;uncultured bacterium	0	0	0	0	0	0.26178	0	0	0
Bacteria;Firmicutes;Bacilli;Bacillales;Bacillaceae	0.840336	0.925926	0.589391	0	1.06383	0	0.735294	1.06101	1.40845
Bacteria;Firmicutes;Bacilli;Bacillales;Family XII	0	0	0	0	0	0	0	0	0.352113
Bacteria;Firmicutes;Bacilli;Bacillales;Paenibacillaceae	0	0.308642	0	0	0.35461	0.26178	0.147059	0	0.176056
Bacteria;Firmicutes;Bacilli;Bacillales;Planococcaceae	0.420168	0.617284	0	0	0	0	0.294118	0	0.352113
Bacteria;Firmicutes;Bacilli;Bacillales;Staphylococcaceae	0.420168	0.308642	0.196464	0	0	0	0	0	0
Bacteria;Firmicutes;Bacilli;Bacillales;Thermoactinomycetaceae	0	0	0	1.51515	0.35461	0	0	0	0
Bacteria;Firmicutes;Bacilli;Lactobacillales;Aerococcaceae	0	0.308642	0	0	0	0	0	0	0
Bacteria;Firmicutes;Bacilli;Lactobacillales;Carnobacteriaceae	1.2605	0.308642	0.196464	0	0	0	0	0	0
Bacteria;Firmicutes;Bacilli;Lactobacillales;Enterococcaceae	0.420168	0	0	0	0	0	0	0	0
Bacteria;Firmicutes;Bacilli;Lactobacillales;Lactobacillaceae	0	0.617284	0.196464	0	0	0	0.147059	0	0.176056
Bacteria;Firmicutes;Bacilli;Lactobacillales;Streptococcaceae	0	0.308642	0	0	0	0	0	0	0
Bacteria;Firmicutes;Clostridia;Clostridia Incertae Sedis;Unknown Family	0	0	0	0	0	0	0	0.265252	0
Bacteria;Firmicutes;Clostridia;Clostridiales;Caldicoprobacteraceae	0	0	0.196464	0	0	0	0	0	0
Bacteria;Firmicutes;Clostridia;Clostridiales;Christensenellaceae	0	0	0	1.51515	0	0	0.147059	0	0
Bacteria;Firmicutes;Clostridia;Clostridiales;Clostridiaceae 1	0.420168	0.617284	0	0	0.35461	0.26178	0.147059	0	0
Bacteria;Firmicutes;Clostridia;Clostridiales;Clostridiaceae 2	0.840336	0.925926	0.392927	1.51515	0.35461	0.26178	0	0	0
Bacteria;Firmicutes;Clostridia;Clostridiales;Clostridiaceae 3	0	0	0	0	0	0.26178	0	0	0
Bacteria;Firmicutes;Clostridia;Clostridiales;Clostridiales Incertae Sedis	0	0	0	0	0	0.26178	0	0	0
Bacteria;Firmicutes;Clostridia;Clostridiales;Eubacteriaceae	0	0	0	0	0.35461	0	0	0	0
Bacteria;Firmicutes;Clostridia;Clostridiales;Family XI	0.420168	0.617284	0	1.51515	0	0	0.147059	0	0
Bacteria;Firmicutes;Clostridia;Clostridiales;Family XII	0.420168	0	0	0	0	0	0	0.265252	0
Bacteria;Firmicutes;Clostridia;Clostridiales;Family XIII	0	0	0	0	0	0.26178	0	0	0
Bacteria;Firmicutes;Clostridia;Clostridiales;Family XIV	0.420168	0.617284	0	0	0	0.26178	0	0	0
Bacteria;Firmicutes;Clostridia;Clostridiales;Family XVIII	0	0	0	0	0	0	0.294118	0	0
Bacteria;Firmicutes;Clostridia;Clostridiales;MAT-CR-H4-C10	0	0	0.589391	0	0	0	0	0	0
Bacteria;Firmicutes;Clostridia;Clostridiales;P. palm C-A 51	0	0.308642	0.196464	0	0.70922	0	0	0	0
Bacteria;Firmicutes;Clostridia;Clostridiales;Peptococcaceae	0.420168	0	0.785855	3.0303	1.06383	0.52356	0	0.265252	0
Bacteria;Firmicutes;Clostridia;Clostridiales;Peptostreptococcaceae	0.840336	0	1.17878	0	0	0.26178	0	0	0.176056
Bacteria;Firmicutes;Clostridia;Clostridiales;Ruminococcaceae	0.840336	0.617284	0.982318	1.51515	0.70922	1.3089	0	0.265252	0.176056
Bacteria;Firmicutes;Clostridia;Clostridiales;Syntrophomonadaceae	4.20168	3.7037	1.17878	1.51515	7.44681	0.52356	0	5.83554	0.352113
Bacteria;Firmicutes;Clostridia;Clostridiales;vadinBB60	0	0	0	0	0.35461	0.26178	0	0	0
Bacteria;Firmicutes;Clostridia;D8A-2;uncultured bacterium	0	0	0	0	1.41844	0.26178	0	0	0
Bacteria;Firmicutes;Clostridia;Halanaerobiales;Halanaerobiaceae	0	0.308642	0.785855	0	2.12766	0.26178	0	7.95756	0
Bacteria;Firmicutes;Clostridia;Halanaerobiales;Halobacteroidaceae	0	0.308642	0.589391	0	1.77305	0	0	5.57029	0
Bacteria;Firmicutes;Clostridia;Natranaerobiales;Natranaerobiaceae	0	0	0	0	0	0	0	5.03979	0
Bacteria;Firmicutes;Clostridia;Thermoanaerobacterales;Family III	0	0	0.196464	0	0	0	0	0	0.176056
Bacteria;Firmicutes;Clostridia;Thermoanaerobacterales;Family XVII	0	0.308642	0	0	0	0	0	0	0
Bacteria;Firmicutes;Clostridia;Thermoanaerobacterales;SRB2	0	0	0	0	0	0.26178	0	0	0
Bacteria;Firmicutes;Clostridia;Thermoanaerobacterales;Thermoanaerobacteraceae	0.420168	0	0.196464	0	0.35461	0	0.147059	1.59151	0
Bacteria;Firmicutes;Negativicutes;Selenomonadales;Veillonellaceae	0	0.308642	0	0	0.35461	0	0	0	0
Bacteria;Firmicutes;Negativicutes;Selenomonadales;uncultured	0	0	0	0	0	0	0	0.265252	0
Bacteria;Firmicutes;OPB54;uncultured Firmicutes bacterium;Other	0	0	0	0	0	0	0.294118	0	0
Bacteria;Firmicutes;OPB54;uncultured bacterium;Other	0.840336	0.617284	0	1.51515	0.70922	0	0.294118	0.265252	0.176056
Bacteria;Firmicutes;OPB54;uncultured compost bacterium;Other	0	0	0	0	0.35461	0	0	0	0
Bacteria;Firmicutes;OPB54;uncultured low G+C Gram-positive bacterium;Other	0	0	0.196464	0	0	0	0	0	0
Bacteria;Firmicutes;OPB54;uncultured prokaryote;Other	0	0	0	0	0	0	0	0.265252	0
Bacteria;Fusobacteria;Fusobacteriia;Fusobacteriales;Leptotrichiaceae	0	0	0.196464	0	0	0.26178	0	0	0
Bacteria;Gemmatimonadetes;Gemmatimonadetes;AT425-EubC11 terrestrial group;uncultured Gemmatimonadetes bacterium	0	0	0	0	0	0	0	0	4.0493
Bacteria;Gemmatimonadetes;Gemmatimonadetes;AT425-EubC11 terrestrial group;uncultured Gemmatimonas sp.	0	0	0	0	0	0	0	0	0.176056
Bacteria;Gemmatimonadetes;Gemmatimonadetes;AT425-EubC11 terrestrial group;uncultured bacterium	0.840336	0	0	0	0	0.26178	1.02941	0.265252	17.9577
Bacteria;Gemmatimonadetes;Gemmatimonadetes;BD2-11 terrestrial group;uncultured bacterium	0.840336	0.617284	3.92927	0	1.77305	0.52356	2.20588	0.265252	0.352113
Bacteria;Gemmatimonadetes;Gemmatimonadetes;BD2-11 terrestrial group;uncultured forest soil bacterium	0	0	0	0	0.70922	0	0	0	0
Bacteria;Gemmatimonadetes;Gemmatimonadetes;Gemmatimonadales;Gemmatimonadaceae	0	0	0	0	0	0	0.441176	0	0.704225
Bacteria;Gemmatimonadetes;Gemmatimonadetes;PAUC43f marine benthic group;uncultured bacterium	0	0	0	0	0	0	0.147059	0	0
Bacteria;Gemmatimonadetes;Gemmatimonadetes;PAUC43f marine benthic group;uncultured forest soil bacterium	0	0	0	0	0	0	0.147059	0	0
Bacteria;Gemmatimonadetes;Gemmatimonadetes;S0134 terrestrial group;uncultured Gemmatimonadetes bacterium	0	0	0	0	0	0	0	0	0.176056
Bacteria;Gemmatimonadetes;Gemmatimonadetes;S0134 terrestrial group;uncultured bacterium	0	0.308642	0	0	0.35461	0	0.882353	0	0.704225
Bacteria;Hyd24-12;uncultured bacterium;Other;Other	0	0	0	0	1.06383	0	0	0	0
Bacteria;Lentisphaerae;DEV055;uncultured Chlorobi bacterium;Other	0	0	0	0	0	0.52356	0	0	0
Bacteria;Lentisphaerae;DEV055;uncultured organism;Other	0	0	0.392927	0	0.35461	0.26178	0	0	0
Bacteria;Lentisphaerae;LD1-PA20;uncultured Verrucomicrobia bacterium;Other	0	0	0	0	0.35461	0	0	0	0.176056
Bacteria;Lentisphaerae;LD1-PA34;uncultured bacterium;Other	0	0	0	0	0	0.26178	0	0	0
Bacteria;Lentisphaerae;LD1-PB3;uncultured bacterium;Other	0	0	0	0	0	0	0.147059	0	0
Bacteria;Lentisphaerae;LD1-PB3;uncultured organism;Other	0	0	0	0	0.35461	0.26178	0	0	0
Bacteria;Lentisphaerae;ML1228J-2;uncultured Verrucomicrobia bacterium;Other	0	0	0.196464	0	0	0	0	0	0
Bacteria;Lentisphaerae;ML1228J-2;uncultured bacterium;Other	0	0	0.589391	0	0.35461	0.78534	0.294118	0	0
Bacteria;Lentisphaerae;ML635J-35;uncultured Verrucomicrobia bacterium;Other	0	0	0	0	1.41844	0.52356	0	0	0
Bacteria;Lentisphaerae;Oligosphaeria;Oligosphaerales;uncultured Verrucomicrobia bacterium	0	0	0	0	0.35461	0	0	0	0
Bacteria;Lentisphaerae;Oligosphaeria;Oligosphaerales;uncultured bacterium	0	0	0	0	0	0	0	0	0.176056
Bacteria;Lentisphaerae;Oligosphaeria;Oligosphaerales;uncultured organism	0	0	0	0	0.35461	0	0	0	0.176056
Bacteria;Lentisphaerae;PBS-III-20;uncultured bacterium;Other	0	0	0	0	0	0.26178	0	0	0
Bacteria;Lentisphaerae;RFP12 gut group;uncultured bacterium;Other	0	0	0	0	0	0	0.147059	0	0
Bacteria;Lentisphaerae;SS1-B-03-39;uncultured bacterium;Other	0	0	0.196464	0	0	0.26178	0	0	0
Bacteria;Lentisphaerae;SS1-B-03-39;uncultured organism;Other	0	0	0.392927	0	0	0	0	0	0
Bacteria;Lentisphaerae;WCHB1-41;uncultured Verrucomicrobia bacterium;Other	0	0	0	0	0.35461	0	0	0	0
Bacteria;Lentisphaerae;WCHB1-41;uncultured bacterium;Other	1.2605	0	0.196464	0	0.70922	0.52356	0	0.265252	0
Bacteria;Lentisphaerae;WCHB1-41;uncultured organism;Other	0	0	0	0	0.70922	0	0	0	0
Bacteria;Lentisphaerae;uncultured bacterium;Other;Other	0	0	0	0	0	0.26178	0	0	0
Bacteria;NPL-UPA2;uncultured Verrucomicrobia bacterium;Other;Other	0	0	0	0	0	0.26178	0	0	0
Bacteria;NPL-UPA2;uncultured bacterium;Other;Other	0	0.308642	0	0	0	0	0	0	0
Bacteria;NPL-UPA2;uncultured organism;Other;Other	0.420168	0	0	0	0	0	0.294118	0	0
Bacteria;Nitrospirae;Nitrospira;Nitrospirales;0319-6A21	0	0	0	0	0	0	0.147059	0	0
Bacteria;Nitrospirae;Nitrospira;Nitrospirales;Nitrospiraceae	0	0.308642	0	0	0	0	0.735294	0	0.176056
Bacteria;Nitrospirae;Nitrospira;Nitrospirales;wb1-A12	0	0	0	0	0.35461	0	0	0	0
Bacteria;Planctomycetes;BD7-11;uncultured bacterium;Other	0	0	0	0	0	0	0.147059	0	0.176056
Bacteria;Planctomycetes;OM190;uncultured Planctomycetales bacterium;Other	0	0	0	0	0	0	0	0.265252	0
Bacteria;Planctomycetes;OM190;uncultured bacterium;Other	0	0	0	0	0	0	0.294118	0	0
Bacteria;Planctomycetes;OM190;uncultured deep-sea bacterium;Other	0	0	0	0	0	0	0.147059	0	0
Bacteria;Planctomycetes;OM190;uncultured organism;Other	0	0	0	0	0.35461	0	0	0.795756	0
Bacteria;Planctomycetes;Phycisphaerae;CCM11a;uncultured bacterium	0	0	0	0	0	0	0.294118	0	0
Bacteria;Planctomycetes;Phycisphaerae;KCLunmb-38-53;uncultured bacterium	0.840336	0	0	0	0	0	0	0	0
Bacteria;Planctomycetes;Phycisphaerae;ML-A-10;uncultured bacterium	0	0	0	0	0	0.26178	0	0	0
Bacteria;Planctomycetes;Phycisphaerae;MSBL9;uncultured organism	0	0	0	0	0	0	0	0.265252	0
Bacteria;Planctomycetes;Phycisphaerae;Phycisphaerales;AKAU3564 sediment group	0	0	0	0	0.35461	0	0	0	0
Bacteria;Planctomycetes;Phycisphaerae;Phycisphaerales;Phycisphaeraceae	0.840336	0	0.589391	0	0.70922	0.52356	6.61765	1.06101	0
Bacteria;Planctomycetes;Phycisphaerae;Phycisphaerales;SBYZ-1154	0	0	0.196464	0	0.35461	0	0	0	0
Bacteria;Planctomycetes;Phycisphaerae;Pla1 lineage;uncultured organism	0	0	0	1.51515	0	0	0	0	0
Bacteria;Planctomycetes;Phycisphaerae;WD2101 soil group;uncultured bacterium	0	0.308642	0	0	0	0	0	0	0.352113
Bacteria;Planctomycetes;Pla3 lineage;uncultured bacterium;Other	0	0	0	0	0	0	0.147059	0.265252	0
Bacteria;Planctomycetes;Pla3 lineage;uncultured organism;Other	0	0	0	1.51515	0.70922	0	0	0	0
Bacteria;Planctomycetes;Pla4 lineage;uncultured bacterium;Other	0	0	0	0	0	0	0.294118	0	0.176056
Bacteria;Planctomycetes;Pla4 lineage;uncultured organism;Other	0.420168	0	0	0	0.35461	0	0	0	0
Bacteria;Planctomycetes;Planctomycetacia;Brocadiales;Brocadiaceae	0.420168	0	0	0	0.70922	0	0	0.265252	0.176056
Bacteria;Planctomycetes;Planctomycetacia;Planctomycetales;Planctomycetaceae	0.420168	0.308642	0.196464	1.51515	1.06383	1.04712	7.5	0	2.46479
Bacteria;Planctomycetes;vadinHA49;uncultured Planctomycetales bacterium;Other	0	0	0.196464	0	0	0.26178	0.294118	0	0
Bacteria;Planctomycetes;vadinHA49;uncultured bacterium;Other	0	0	0	0	0.35461	0.26178	0.147059	0	0
Bacteria;Planctomycetes;vadinHA49;uncultured organism;Other	0	0	0.392927	0	0	0	0	0	0
Bacteria;Proteobacteria;ARKICE-90;uncultured bacterium;Other	0	0	0	0	0	0	0	0	0.176056
Bacteria;Proteobacteria;ARKICE-90;uncultured gamma proteobacterium;Other	0	0	0	0	0.35461	0	0	0	0.176056
Bacteria;Proteobacteria;Alphaproteobacteria;Caulobacterales;Caulobacteraceae	0	0	0	0	0	0	0.147059	0	0.176056
Bacteria;Proteobacteria;Alphaproteobacteria;Caulobacterales;Hyphomonadaceae	0	0	0	0	0	0.26178	0	0	0
Bacteria;Proteobacteria;Alphaproteobacteria;DB1-14;uncultured bacterium	0	0	0	0	0	0.52356	0.294118	0.530504	0
Bacteria;Proteobacteria;Alphaproteobacteria;DB1-14;uncultured proteobacterium	0	0	0	0	0	0	0.147059	0	0
Bacteria;Proteobacteria;Alphaproteobacteria;OCS116 clade;thermophilic bacterium Matomo55	0	0	0	0	0	0	0.147059	0	0
Bacteria;Proteobacteria;Alphaproteobacteria;OCS116 clade;uncultured bacterium	0	0	0	0	0	0	0	0.265252	0
Bacteria;Proteobacteria;Alphaproteobacteria;Rhizobiales;1174-901-12	0	0.308642	0	0	0	0	0	0	0
Bacteria;Proteobacteria;Alphaproteobacteria;Rhizobiales;Beijerinckiaceae	0	0	0	0	0	0	0	0	0.352113
Bacteria;Proteobacteria;Alphaproteobacteria;Rhizobiales;Bradyrhizobiaceae	0	0	0	0	0.35461	0.26178	0	0	0.352113
Bacteria;Proteobacteria;Alphaproteobacteria;Rhizobiales;Brucellaceae	0	0	0	0	0	0	0	0	0.176056
Bacteria;Proteobacteria;Alphaproteobacteria;Rhizobiales;DUNssu044	0	0	0	0	0	0	0.294118	0	0
Bacteria;Proteobacteria;Alphaproteobacteria;Rhizobiales;Hyphomicrobiaceae	0	0	0	0	0	0	0.147059	0	0
Bacteria;Proteobacteria;Alphaproteobacteria;Rhizobiales;JG34-KF-361	0	0	0	0	0	0	0	0	0.528169
Bacteria;Proteobacteria;Alphaproteobacteria;Rhizobiales;Methylobacteriaceae	0.420168	0	0	0	0.35461	0	0	0	0.704225
Bacteria;Proteobacteria;Alphaproteobacteria;Rhizobiales;Phyllobacteriaceae	0.420168	0	0	0	0	0	0	0	0.352113
Bacteria;Proteobacteria;Alphaproteobacteria;Rhizobiales;Rhizobiaceae	0	0.308642	0	0	0	0	0	0	0.176056
Bacteria;Proteobacteria;Alphaproteobacteria;Rhizobiales;Rhizobiales Incertae Sedis	0	0	0	0	0	0	0	0	0.176056
Bacteria;Proteobacteria;Alphaproteobacteria;Rhizobiales;Rhodobiaceae	0	0	0	0	0	0	0.294118	0	0
Bacteria;Proteobacteria;Alphaproteobacteria;Rhizobiales;Xanthobacteraceae	0	0	0	0	0	0	0.147059	0	0.176056
Bacteria;Proteobacteria;Alphaproteobacteria;Rhodobacterales;Rhodobacteraceae	7.56303	1.85185	9.43026	6.06061	5.31915	4.71204	0.294118	1.59151	2.28873
Bacteria;Proteobacteria;Alphaproteobacteria;Rhodospirillales;Acetobacteraceae	0	0	0	0	0	0	0	0	0.704225
Bacteria;Proteobacteria;Alphaproteobacteria;Rhodospirillales;DA111	0	0	0	0	0.35461	0	0	0	0
Bacteria;Proteobacteria;Alphaproteobacteria;Rhodospirillales;MND8	0	0	0	0	0	0	0	0.265252	0
Bacteria;Proteobacteria;Alphaproteobacteria;Rhodospirillales;MSB-1E8	0	0	0	0	0	0	0.441176	0	0
Bacteria;Proteobacteria;Alphaproteobacteria;Rhodospirillales;Rhodospirillaceae	0.840336	0	0.982318	0	0.35461	0	1.61765	1.59151	0.176056
Bacteria;Proteobacteria;Alphaproteobacteria;Rhodospirillales;Rhodospirillales Incertae Sedis	0	0.308642	0.392927	0	1.41844	1.04712	0.147059	0	0.176056
Bacteria;Proteobacteria;Alphaproteobacteria;Rickettsiales;Anaplasmataceae	0	0.617284	0	0	0	0	0	0	0
Bacteria;Proteobacteria;Alphaproteobacteria;Rickettsiales;EF100-94H03	0	0	0	0	0	0	0.147059	0	0
Bacteria;Proteobacteria;Alphaproteobacteria;Rickettsiales;Rickettsiales Incertae Sedis	0	0	0	0	0	0.26178	0.294118	0	0.176056
Bacteria;Proteobacteria;Alphaproteobacteria;Rickettsiales;SHWN-night2	0	0.308642	0	0	0	0	0	0	0
Bacteria;Proteobacteria;Alphaproteobacteria;Rickettsiales;SM2D12	0	0	0	0	0.35461	0	0	0	0
Bacteria;Proteobacteria;Alphaproteobacteria;Rickettsiales;mitochondria	1.2605	0.308642	0.392927	0	0	0	0.147059	0	0.176056
Bacteria;Proteobacteria;Alphaproteobacteria;SAR11 clade;Surface 1	0	0	0	0	0	0	0	0.265252	0
Bacteria;Proteobacteria;Alphaproteobacteria;Sphingomonadales;Ellin6055	0	0	0	0	0	0	0	0	0.176056
Bacteria;Proteobacteria;Alphaproteobacteria;Sphingomonadales;Erythrobacteraceae	0	0	0.196464	0	0	0	0	0	0.352113
Bacteria;Proteobacteria;Alphaproteobacteria;Sphingomonadales;JG34-KF-161	0	0	0	0	0	0	0	0	0.176056
Bacteria;Proteobacteria;Alphaproteobacteria;Sphingomonadales;Sphingomonadaceae	0.420168	0.617284	0	0	0	0	0	0	0.176056
Bacteria;Proteobacteria;Alphaproteobacteria;iodide-oxidizers;uncultured bacterium	0	0	0	0	0.35461	0	0	0.265252	0
Bacteria;Proteobacteria;Alphaproteobacteria;ss1-B-07-44;uncultured organism	0	0	0	0	0	0	0.147059	0	0
Bacteria;Proteobacteria;Betaproteobacteria;Burkholderiales;Alcaligenaceae	0.840336	0	0	0	0	0	0	0	0
Bacteria;Proteobacteria;Betaproteobacteria;Burkholderiales;Burkholderiaceae	0.420168	0	0	0	0	0	0	0	0
Bacteria;Proteobacteria;Betaproteobacteria;Burkholderiales;Comamonadaceae	0.840336	0.308642	0	0	0.35461	0.26178	0	0	0.176056
Bacteria;Proteobacteria;Betaproteobacteria;Burkholderiales;Oxalobacteraceae	0.420168	0.308642	0	0	0	0	0	0	0
Bacteria;Proteobacteria;Betaproteobacteria;Hydrogenophilales;Hydrogenophilaceae	0.840336	0.617284	0	0	0	0	0	0	0
Bacteria;Proteobacteria;Betaproteobacteria;Methylophilales;Methylophilaceae	0.840336	0	0	0	0	0	0	0	0
Bacteria;Proteobacteria;Betaproteobacteria;Neisseriales;Neisseriaceae	0	0	0	0	0	0	0.147059	0	0
Bacteria;Proteobacteria;Betaproteobacteria;Rhodocyclales;Rhodocyclaceae	0.420168	0	0.196464	0	0	0	0	0	0
Bacteria;Proteobacteria;Betaproteobacteria;TRA3-20;uncultured bacterium	0	0	0	1.51515	0	0	0	0	0
Bacteria;Proteobacteria;Betaproteobacteria;TRA3-20;uncultured proteobacterium	0	0	0	0	0	0	0	0	0.176056
Bacteria;Proteobacteria;Deltaproteobacteria;43F-1404R;uncultured bacterium	0	0	0	1.51515	0	0	0	0	0
Bacteria;Proteobacteria;Deltaproteobacteria;Bdellovibrionales;Bacteriovoracaceae	0	0.617284	0.392927	0	0	1.57068	0.294118	0	0
Bacteria;Proteobacteria;Deltaproteobacteria;Bdellovibrionales;Bdellovibrionaceae	0.420168	0.308642	0.982318	0	0.35461	1.04712	1.47059	0	0.528169
Bacteria;Proteobacteria;Deltaproteobacteria;DTB120;uncultured bacterium	0	0.308642	0	0	0	0.26178	0	0	0
Bacteria;Proteobacteria;Deltaproteobacteria;Desulfarculales;Desulfarculaceae	0	0	0.392927	0	0	0	0.147059	0	0
Bacteria;Proteobacteria;Deltaproteobacteria;Desulfobacterales;Desulfobacteraceae	0	0.925926	0	0	0.35461	0.52356	0	0	0
Bacteria;Proteobacteria;Deltaproteobacteria;Desulfobacterales;Desulfobulbaceae	0	0.308642	0.196464	0	0.35461	0	0	0.530504	0
Bacteria;Proteobacteria;Deltaproteobacteria;Desulfovibrionales;Desulfohalobiaceae	0.420168	0	0.196464	0	0	0	0	1.32626	0.176056
Bacteria;Proteobacteria;Deltaproteobacteria;Desulfovibrionales;Desulfonatronaceae	0.840336	0.308642	0.196464	4.54545	0.70922	0.26178	0	0.265252	0
Bacteria;Proteobacteria;Deltaproteobacteria;Desulfuromonadales;Desulfuromonadaceae	0	0	0	0	0	0.52356	0	0	0
Bacteria;Proteobacteria;Deltaproteobacteria;Desulfuromonadales;GR-WP33-58	1.2605	0	1.17878	0	1.06383	1.57068	0.294118	2.12202	0.352113
Bacteria;Proteobacteria;Deltaproteobacteria;Desulfuromonadales;Geobacteraceae	0	0	0	0	0	0	0	0.265252	0
Bacteria;Proteobacteria;Deltaproteobacteria;GR-WP33-30;uncultured bacterium	0	0	0	0	0	0	0.882353	0	0
Bacteria;Proteobacteria;Deltaproteobacteria;GR-WP33-30;uncultured delta proteobacterium	0	0	0	0	0	0	0.147059	0	0
Bacteria;Proteobacteria;Deltaproteobacteria;Myxococcales;0319-6G20	0.840336	0	0.589391	0	0.35461	0.78534	0.882353	0	1.05634
Bacteria;Proteobacteria;Deltaproteobacteria;Myxococcales;Cystobacteraceae	0	0	0	0	0	0	0.147059	0	0
Bacteria;Proteobacteria;Deltaproteobacteria;Myxococcales;Haliangiaceae	0	0.308642	0	0	0.35461	0	0.147059	0	0.176056
Bacteria;Proteobacteria;Deltaproteobacteria;Myxococcales;Myxococcaceae	0	0	0	0	0	0	0	0	0.352113
Bacteria;Proteobacteria;Deltaproteobacteria;Myxococcales;Polyangiaceae	0.420168	0	0	0	0	0	0	0	0.352113
Bacteria;Proteobacteria;Deltaproteobacteria;Myxococcales;Sandaracinaceae	0	0	0.196464	0	0	0.26178	0	0	0.352113
Bacteria;Proteobacteria;Deltaproteobacteria;Myxococcales;uncultured	0	0	0.196464	0	0.35461	1.04712	0.588235	0	0
Bacteria;Proteobacteria;Deltaproteobacteria;SAR324 clade(Marine group B);uncultured bacterium	0	0	0	0	0	0	0.147059	0	0
Bacteria;Proteobacteria;Deltaproteobacteria;Sh765B-TzT-29;uncultured bacterium	0	0	0	0	0	0	0.588235	0	0
Bacteria;Proteobacteria;Deltaproteobacteria;Sva0485;uncultured bacterium	0	0	0	0	0	0.26178	0	0	0
Bacteria;Proteobacteria;Deltaproteobacteria;Syntrophobacterales;Syntrophaceae	0	0	0.196464	0	0	0	0	0	0
Bacteria;Proteobacteria;Deltaproteobacteria;Syntrophobacterales;Syntrophobacteraceae	0	0	0	0	0	0	0	0.265252	0
Bacteria;Proteobacteria;Epsilonproteobacteria;Campylobacterales;Helicobacteraceae	0	0.308642	0	0	0	0	0	0	0
Bacteria;Proteobacteria;Gammaproteobacteria;1013-28-CG33;uncultured bacterium	0	0	0	0	0	0	0	0.265252	0
Bacteria;Proteobacteria;Gammaproteobacteria;Acidithiobacillales;RCP1-48	0	0	0	0	0	0	0.147059	0	0
Bacteria;Proteobacteria;Gammaproteobacteria;Acidithiobacillales;TX1A-55	0	0	0	0	0	0	0.441176	0	0
Bacteria;Proteobacteria;Gammaproteobacteria;Aeromonadales;Aeromonadaceae	0	0.308642	0	0	0	0	0	0	0
Bacteria;Proteobacteria;Gammaproteobacteria;Alteromonadales;Alteromonadaceae	0.420168	0	0	0	0	0.26178	0.588235	0	0.704225
Bacteria;Proteobacteria;Gammaproteobacteria;Alteromonadales;Idiomarinaceae	0	0	0	0	0	0	0.147059	0	0
Bacteria;Proteobacteria;Gammaproteobacteria;Alteromonadales;Pseudoalteromonadaceae	0	0.308642	0	0	0	0	0	0	0
Bacteria;Proteobacteria;Gammaproteobacteria;Chromatiales;Chromatiaceae	2.52101	0.617284	1.96464	1.51515	1.06383	0.52356	0.588235	0.265252	0.704225
Bacteria;Proteobacteria;Gammaproteobacteria;Chromatiales;Ectothiorhodospiraceae	0.420168	0	2.1611	1.51515	1.06383	1.04712	1.17647	3.71353	0.176056
Bacteria;Proteobacteria;Gammaproteobacteria;Chromatiales;Halothiobacillaceae	0	0	0	0	0.70922	0	0	0	0
Bacteria;Proteobacteria;Gammaproteobacteria;E01-9C-26 marine group;uncultured bacterium	0	0	0	0	0	0	0.147059	0	0
Bacteria;Proteobacteria;Gammaproteobacteria;Enterobacteriales;Enterobacteriaceae	0.420168	0.308642	0	0	0	0	0	0	0.176056
Bacteria;Proteobacteria;Gammaproteobacteria;Gammaproteobacteria Incertae Sedis;Unknown Family	0	0	0	1.51515	0.70922	0	0	0	0
Bacteria;Proteobacteria;Gammaproteobacteria;HOC36;uncultured bacterium	0	0.308642	0.196464	0	0.35461	0	0.882353	0	0
Bacteria;Proteobacteria;Gammaproteobacteria;HOC36;uncultured gamma proteobacterium	0	0	0.982318	3.0303	0.70922	0.26178	0.588235	0.795756	0
Bacteria;Proteobacteria;Gammaproteobacteria;KI89A clade;uncultured bacterium	0	0	0	0	0	0	0.441176	0	0
Bacteria;Proteobacteria;Gammaproteobacteria;KI89A clade;uncultured gamma proteobacterium	0	0	0	0	0	0	0.147059	0	0
Bacteria;Proteobacteria;Gammaproteobacteria;Legionellales;Coxiellaceae	0	0	0	0	0.35461	0	0.147059	0	0
Bacteria;Proteobacteria;Gammaproteobacteria;Methylococcales;Methylococcaceae	0	0	0	0	0	0.52356	0	0	0.176056
Bacteria;Proteobacteria;Gammaproteobacteria;NKB5;uncultured gamma proteobacterium	0	0	0.196464	0	0	0	0	0	0
Bacteria;Proteobacteria;Gammaproteobacteria;NKB5;uncultured organism	0	0	0	0	0	0	0.147059	0	0
Bacteria;Proteobacteria;Gammaproteobacteria;Oceanospirillales;Alcanivoracaceae	0.420168	0	0	0	0	0.78534	0	0.265252	0
Bacteria;Proteobacteria;Gammaproteobacteria;Oceanospirillales;Hahellaceae	0.420168	0	0	0	0	0	0	0	0.352113
Bacteria;Proteobacteria;Gammaproteobacteria;Oceanospirillales;Halomonadaceae	0	0	0.196464	0	0	0	0.147059	0	0
Bacteria;Proteobacteria;Gammaproteobacteria;Oceanospirillales;ML617.5J-3	0	0	0	0	0	0	0.147059	0	0
Bacteria;Proteobacteria;Gammaproteobacteria;Oceanospirillales;OM182 clade	0	0	0.589391	0	0.35461	0	0	0	0
Bacteria;Proteobacteria;Gammaproteobacteria;Oceanospirillales;Oceanospirillaceae	0.420168	0	0	0	0.35461	0	0	0.265252	0
Bacteria;Proteobacteria;Gammaproteobacteria;Oceanospirillales;TX4CB-01	0	0	0.196464	0	0	0	0	0	0
Bacteria;Proteobacteria;Gammaproteobacteria;Oceanospirillales;uncultured	0	0	0	0	0	0	0	0.265252	0
Bacteria;Proteobacteria;Gammaproteobacteria;Oceanospirillales;uncultured bacterium	0	0	0	0	0	0.26178	0.147059	0	0
Bacteria;Proteobacteria;Gammaproteobacteria;Order Incertae Sedis;Family Incertae Sedis	1.2605	1.54321	6.67976	1.51515	2.12766	7.32984	1.32353	0.795756	0.176056
Bacteria;Proteobacteria;Gammaproteobacteria;PYR10d3;uncultured bacterium	0.420168	0	0	0	0	0	0	0	0
Bacteria;Proteobacteria;Gammaproteobacteria;Pasteurellales;Pasteurellaceae	0	0.308642	0	0	0	0	0	0	0
Bacteria;Proteobacteria;Gammaproteobacteria;Pseudomonadales;Moraxellaceae	0.420168	0.617284	0	0	0	0	0	0	0.352113
Bacteria;Proteobacteria;Gammaproteobacteria;Pseudomonadales;Pseudomonadaceae	2.10084	1.23457	0	0	0.35461	0	0	0	0.528169
Bacteria;Proteobacteria;Gammaproteobacteria;Thiotrichales;Francisellaceae	0	0	0.196464	0	0	0	0	0	0
Bacteria;Proteobacteria;Gammaproteobacteria;Thiotrichales;Piscirickettsiaceae	0	0	0.196464	0	0	0.26178	0	0	0
Bacteria;Proteobacteria;Gammaproteobacteria;Thiotrichales;Thiotrichaceae	0	0	0.196464	0	0.35461	0.52356	0	0	0
Bacteria;Proteobacteria;Gammaproteobacteria;Vibrionales;Vibrionaceae	0	0.308642	0	0	0	0	0	0	0
Bacteria;Proteobacteria;Gammaproteobacteria;WN-HWB-116;uncultured proteobacterium	0	0	0	0	0	0	0	0	0.352113
Bacteria;Proteobacteria;Gammaproteobacteria;Xanthomonadales;Algiphilaceae	0	0	0	0	0	0	0.147059	0	0
Bacteria;Proteobacteria;Gammaproteobacteria;Xanthomonadales;JTB255 marine benthic group	0.420168	0	0	0	0	0	0.147059	0.265252	0
Bacteria;Proteobacteria;Gammaproteobacteria;Xanthomonadales;Solimonadaceae	0	0	0	0	0	0	0.147059	0	0
Bacteria;Proteobacteria;Gammaproteobacteria;Xanthomonadales;Xanthomonadaceae	0.420168	0.617284	0	0	0	0	0.147059	0	0.352113
Bacteria;Proteobacteria;Gammaproteobacteria;Xanthomonadales;Xanthomonadales Incertae Sedis	0	0	0.196464	0	0	0	0	0	0
Bacteria;Proteobacteria;Gammaproteobacteria;Xanthomonadales;uncultured	0.840336	0	0.982318	0	0.70922	0.26178	0.588235	0	0.176056
Bacteria;Proteobacteria;MACA-EFT26;uncultured bacterium;Other	0	0	0	0	0.35461	0.26178	0	0	0
Bacteria;Proteobacteria;SPOTSOCT00m83;uncultured proteobacterium;Other	0	0.308642	0	0	0	0	0	0	0
Bacteria;Proteobacteria;TA18;uncultured bacterium;Other	0	0	0	1.51515	0	1.83246	0.882353	0	0.176056
Bacteria;Proteobacteria;TA18;uncultured delta proteobacterium;Other	0	0	0	0	0	0	0.441176	0	0
Bacteria;Proteobacteria;TA18;uncultured organism;Other	0	0	0	0	0	0.26178	0	0	0
Bacteria;Proteobacteria;Zetaproteobacteria;Mariprofundales;Mariprofundaceae	0	0	0.196464	0	0	0	0	0	0
Bacteria;S2R-29;uncultured Aquificales bacterium;Other;Other	0	0	0	0	0.35461	0	0	0	0
Bacteria;SBYG-2791;uncultured organism;Other;Other	0	0	0	0	0	0.26178	0	0	0
Bacteria;SHA-109;uncultured bacterium;Other;Other	0	0	0	0	0.35461	0.26178	0.147059	0	0
Bacteria;Spirochaetae;Spirochaetes;Kazan-3B-09;uncultured bacterium	0	0	0	0	0	0	0	0.265252	0
Bacteria;Spirochaetae;Spirochaetes;Kazan-3B-09;uncultured microorganism	0	0	0	0	0.35461	0	0	0	0
Bacteria;Spirochaetae;Spirochaetes;Kazan-3B-09;uncultured organism	0	0	0	0	0.35461	0	0	0	0
Bacteria;Spirochaetae;Spirochaetes;LNR A2-18;uncultured Candidatus Cloacimonas sp.	0	0	0.196464	0	0	0	0	0	0
Bacteria;Spirochaetae;Spirochaetes;MSBL8;bacterium enrichment culture clone E23	0	0.308642	0	0	0	0	0	0	0
Bacteria;Spirochaetae;Spirochaetes;MSBL8;uncultured organism	0	0	0.196464	0	0	0	0	0	0
Bacteria;Spirochaetae;Spirochaetes;Spirochaetales;Leptospiraceae	0.840336	0	0	0	0.35461	0	0.147059	0	0
Bacteria;Spirochaetae;Spirochaetes;Spirochaetales;PL-11B10	0.420168	0	0.589391	0	0	0.26178	0	0	0
Bacteria;Spirochaetae;Spirochaetes;Spirochaetales;Spirochaetaceae	2.52101	0.617284	3.33988	3.0303	2.12766	2.35602	0.147059	1.85676	0.176056
Bacteria;Spirochaetae;Spirochaetes;Spirochaetales;V2072-189E03	0	0.308642	0	0	0	0	0	0	0
Bacteria;Spirochaetae;Spirochaetes;Spirochaetales;uncultured organism	0	0	0.196464	0	0	0	0	0	0
Bacteria;Spirochaetae;Spirochaetes;Spirochaetes Incertae Sedis;Unknown Family	0.420168	0	0	0	0	0	0	0	0
Bacteria;Spirochaetae;Spirochaetes;W5;uncultured bacterium	0	0	0	0	0	0.26178	0	0	0
Bacteria;Synergistetes;Synergistia;Synergistales;Synergistaceae	0	0.308642	0.196464	1.51515	0.35461	0	0	0	0
Bacteria;TA06;uncultured organism;Other;Other	0	0	0	0	0	0.26178	0	0	0
Bacteria;TM6;uncultured bacterium;Other;Other	0	0	0.196464	0	1.06383	0	0.735294	0.530504	0.176056
Bacteria;TM6;uncultured candidate division TM6 bacterium;Other;Other	0	0	0	0	0	0	0.147059	0	0
Bacteria;TM6;uncultured organism;Other;Other	0	0	0	0	0	0	0	0	0.176056
Bacteria;Tenericutes;Mollicutes;Acholeplasmatales;Acholeplasmataceae	0	0	0	0	0	0.52356	0	0	0
Bacteria;Tenericutes;Mollicutes;Entomoplasmatales;Spiroplasmataceae	0	0	0	0	0	0	0	0.265252	0
Bacteria;Tenericutes;Mollicutes;Mycoplasmatales;Mycoplasmataceae	0	0	0	0	0	0	0.147059	0	0
Bacteria;Tenericutes;Mollicutes;NB1-n;uncultured bacterium	0.420168	0	1.57171	0	0	0.78534	0	0	0
Bacteria;Tenericutes;Mollicutes;NB1-n;uncultured organism	0	0	0.785855	0	0.35461	0	0	0	0
Bacteria;Tenericutes;Mollicutes;RF9;uncultured Firmicutes bacterium	0.420168	0	0	0	0	0	0	0	0
Bacteria;Thermodesulfobacteria;Thermodesulfobacteria;Thermodesulfobacteriales;Thermodesulfobacteriaceae	0	2.46914	0	0	0	0	0	0	0
Bacteria;Thermotogae;Thermotogae;Thermotogales;Thermotogaceae	1.68067	0.925926	0.196464	1.51515	0.35461	0	0	0	0
Bacteria;Verrucomicrobia;OPB35 soil group;bacterium enrichment culture clone R4-41B;Other	0	0	0	0	0	0.26178	0	0	0
Bacteria;Verrucomicrobia;OPB35 soil group;uncultured Opitutus sp.;Other	0	0	0	0	0	0	0	0	0.176056
Bacteria;Verrucomicrobia;OPB35 soil group;uncultured bacterium;Other	0	0	0	0	0	0	0.588235	0	0.176056
Bacteria;Verrucomicrobia;Opitutae;101-154;uncultured bacterium	0	0	0	0	0	0	0.147059	0	0
Bacteria;Verrucomicrobia;Opitutae;BC-COM435;uncultured Verrucomicrobia bacterium	0	0	0	0	0	0	0.294118	0	0
Bacteria;Verrucomicrobia;Opitutae;BC-COM435;uncultured bacterium	0	0	0.392927	0	0.35461	0.26178	0.441176	0	0.352113
Bacteria;Verrucomicrobia;Opitutae;MB11C04 marine group;uncultured bacterium	0	0	0.196464	0	0	0	0	0	0
Bacteria;Verrucomicrobia;Opitutae;MB11C04 marine group;uncultured marine microorganism	0	0	0	0	0	0	0.147059	0	0
Bacteria;Verrucomicrobia;Opitutae;Opitutales;Opitutaceae	0	0.308642	0	1.51515	0	0.26178	0	0	0.352113
Bacteria;Verrucomicrobia;Opitutae;Puniceicoccales;Puniceicoccaceae	0.840336	0.308642	1.17878	3.0303	1.06383	1.3089	0.735294	0	0
Bacteria;Verrucomicrobia;S-BQ2-57 soil group;uncultured bacterium;Other	0	0	0	0	0	0	0.147059	0	0
Bacteria;Verrucomicrobia;Spartobacteria;Chthoniobacterales;01D2Z36	0	0	0	0	0	0	0.147059	0	0
Bacteria;Verrucomicrobia;Spartobacteria;Chthoniobacterales;Chthoniobacteraceae	0	0	0	0	0.35461	0	0	0	0.352113
Bacteria;Verrucomicrobia;Spartobacteria;Chthoniobacterales;DA101 soil group	0	0	0	0	0	0	0.294118	0	0.528169
Bacteria;Verrucomicrobia;Spartobacteria;Chthoniobacterales;FukuN18 freshwater group	0	0	0	0	0	0.26178	0.147059	0	0
Bacteria;Verrucomicrobia;Spartobacteria;Chthoniobacterales;LD29	0	0	0	0	0	0	0.147059	0	0
Bacteria;Verrucomicrobia;Spartobacteria;Chthoniobacterales;Xiphinematobacteraceae	0	0	0	1.51515	0	0	0	0	0
Bacteria;Verrucomicrobia;Verrucomicrobiae;Verrucomicrobiales;DEV007	0	0	0	0	0	0.52356	0	0	0
Bacteria;Verrucomicrobia;Verrucomicrobiae;Verrucomicrobiales;Verrucomicrobiaceae	0.420168	0	0	0	0	1.04712	0.294118	0	0
Bacteria;WCHB1-60;uncultured microorganism;Other;Other	0	0	0	0	0	0	0.147059	0	0
Eukaryota;Excavata;Discoba;Discicristata;Heterolobosea	0	0	0	0	0	0	0	0	0.176056
Eukaryota;Excavata;Discoba;Jakobida;Andalucia	0	0	0	0	0	0	0	0	0.176056
Eukaryota;Excavata;Metamonada;Parabasalia;Trichomonadea	0	0	0	0	0	0	0	0.265252	0
Eukaryota;Opisthokonta;Holozoa;Metazoa;Animalia	0	0	0	0	0	0	0	0.265252	0
Eukaryota;Opisthokonta;Nucletmycea;Fungi;Blastocladiomycota	0	0	0	0	0	0	0	0	0.176056
Eukaryota;Opisthokonta;Nucletmycea;Fungi;Chytridiomycota	0	0	0	0	0	0	0.147059	0	0
Eukaryota;Opisthokonta;Nucletmycea;Fungi;Dikarya	0	0.308642	0	0	0	0	0	0	0
Eukaryota;SAR;Alveolata;Apicomplexa;Conoidasida	0	0	0	0	0	0	0.147059	0	0
Eukaryota;SAR;Alveolata;Ciliophora;Intramacronucleata	0	0	0.196464	0	0.35461	0	0	0	0
Eukaryota;SAR;Stramenopiles;Bicosoecida;Bicosoeca	0	0	0	0	0	0	0.147059	0	0
Eukaryota;SAR;Stramenopiles;Bicosoecida;Halocafeteria	0	0	0	0	0	0	0	0	0.176056
Eukaryota;SAR;Stramenopiles;Bicosoecida;P34.6	0	0	0	0	0	0	0	0	0.176056
Eukaryota;SAR;Stramenopiles;Labyrinthulomycetes;AI5F15RM1E10	0	0	0	0	0	0	0	0	0.176056
Eukaryota;SAR;Stramenopiles;Labyrinthulomycetes;Thraustochytriaceae	0	0	0	0	0	0	0	0	0.176056
Eukaryota;SAR;Stramenopiles;Ochrophyta;Diatomea	1.2605	0	0.196464	0	0	0	0.147059	0	0.176056
No blast hit;Other;Other;Other;Other	0.420168	0.925926	0.982318	0	1.06383	1.83246	1.02941	1.06101	1.40845
