# Supplementary material for: Bacteria and Archaea diversity within the hot springs of Lake Magadi and Little Magadi in Kenya
Source: BMC Microbiol. 2016 Jul 7;16:136. doi: 10.1186/s12866-016-0748-x (PMC4936230; doi:10.1186/s12866-016-0748-x)
Supplement: Additional file 7: Table S7. — Active diversity relative abundance of microbial taxa at family level in various samples collected from the three hot springs (83.6, 81 and 45.1 °C) of L. Magadi and Little Magadi. ‘No blast hit/Others’ represent unclassified sequences in both data sets. (XLSX 32 kb) [file 12866_2016_748_MOESM7_ESM.xlsx]

## Sheet: cDNA family level
	Wet sediments			Mats			Water
Taxon	83.6ºC	81ºC	45.1ºC	83.6ºC	81ºC	45.1ºC	83.6ºC	81ºC	45.1ºC
Archaea;Crenarchaeota;Thermoprotei;Desulfurococcales;Desulfurococcaceae	0	1.10803	0	0	0	0	0	0	0
Archaea;Crenarchaeota;Thermoprotei;Sulfolobales;Sulfolobaceae	0	0.277008	0	0	0	0	0	0	0.284091
Archaea;Euryarchaeota;Archaeoglobi;Archaeoglobales;Archaeoglobaceae	0	0.554017	0	0	0	0	0	0	0
Archaea;Euryarchaeota;Halobacteria;Halobacteriales;Deep Sea Euryarchaeotic Group(DSEG)	7.14286	0.277008	0	0.471698	0	0	0	0	0.284091
Archaea;Euryarchaeota;Halobacteria;Halobacteriales;Deep Sea Hydrothermal Vent Gp 6(DHVEG-6)	0	4.98615	2.29885	4.71698	8.59599	6.4	4.63576	0	2.84091
Archaea;Euryarchaeota;Halobacteria;Halobacteriales;Halobacteriaceae	0	0.554017	0	0.943396	0.286533	0	11.9205	8.33333	21.3068
Archaea;Euryarchaeota;Halobacteria;Halobacteriales;MSP41	0	0	0	0	0	0	2.64901	0	1.70455
Archaea;Euryarchaeota;Halobacteria;Halobacteriales;SM1K20	0	0	1.14943	0	0	0	0	0	0
Archaea;Euryarchaeota;Methanococci;Methanococcales;Methanocaldococcaceae	0	0.277008	0	0	0	0	0	0	0
Archaea;Euryarchaeota;Methanomicrobia;Methanomicrobiales;LR-13	0	0	0	0	0	0.266667	0	0	0
Archaea;Euryarchaeota;Methanomicrobia;Methanomicrobiales;Methanomicrobiaceae	0	0	0	0	0.286533	0.266667	0	0	0
Archaea;Euryarchaeota;Methanomicrobia;Methanomicrobiales;Methanomicrobiales Incertae Sedis	0	0	1.14943	0	0	0.266667	0	0	0
Archaea;Euryarchaeota;Methanomicrobia;Methanosarcinales;Methanosarcinaceae	0	0	0	0	0	0	0	0	0.568182
Archaea;Euryarchaeota;Thermococci;Thermococcales;Thermococcaceae	0	0.277008	0	0	0	0	0	0	0
Archaea;Euryarchaeota;Thermoplasmata;Fe-A-9;uncultured archaeon	0	0	0	0	0.286533	0	0	0	0
Archaea;Euryarchaeota;Thermoplasmata;South African Goldmine Gp(SAGMEG);uncultured archaeon	0	0.831025	1.14943	0	0	0	0	0	0.284091
Archaea;Euryarchaeota;Thermoplasmata;South African Goldmine Gp(SAGMEG);uncultured archaeon SAGMA-U	0	0.277008	0	0	0	0	0	0	0
Archaea;Euryarchaeota;Thermoplasmata;South African Goldmine Gp(SAGMEG);uncultured euryarchaeote	0	0.554017	0	0	0	0	0	0	0
Archaea;Euryarchaeota;Thermoplasmata;Thermoplasmatales;20c-4	0	0.277008	0	0	0	0	0	0	0.284091
Archaea;Euryarchaeota;Thermoplasmata;Thermoplasmatales;ASC21	0	0.277008	0	0	0.573066	0	0	0	0
Archaea;Euryarchaeota;Thermoplasmata;Thermoplasmatales;CCA47	0	0.277008	1.14943	0	0	0	0	0	0
Archaea;Euryarchaeota;Thermoplasmata;Thermoplasmatales;KTK 4A	0	0	0	0	0.286533	0	0	0	0.852273
Archaea;Euryarchaeota;Thermoplasmata;Thermoplasmatales;Marine Benthic Group D and DHVEG-1	0	0.277008	2.29885	0	0	0.266667	0	0	0
Archaea;Euryarchaeota;Thermoplasmata;Thermoplasmatales;Marine Group II	0	0	0	0	0	0	0	0	0.284091
Archaea;Euryarchaeota;Thermoplasmata;Thermoplasmatales;Thermoplasmatales Incertae Sedis	0	0.277008	0	0	0	0	0	0	0
Archaea;Euryarchaeota;Thermoplasmata;Thermoplasmatales;VC2.1 Arc6	0	0	0	0.471698	0	0	0	0	0
Archaea;Euryarchaeota;Thermoplasmata;WCHA1-57;uncultured euryarchaeote	0	0	0	0	0.286533	0	0	0	0
Archaea;Thaumarchaeota;AK8;uncultured archaeon;Other	0	0	0	0	0.286533	0	0	0	0
Archaea;Thaumarchaeota;Marine Benthic Group B;uncultured archaeon;Other	0	0	0	0	0.286533	0	0	0	0
Archaea;Thaumarchaeota;Marine Group I;uncultured marine archaeon;Other	0	0	0	0	0	0	0.662252	0	0
Archaea;Thaumarchaeota;Miscellaneous Crenarchaeotic Group;uncultured archaeon;Other	0	0	1.14943	0	0	0	0	0	0
Archaea;Thaumarchaeota;Miscellaneous Crenarchaeotic Group;uncultured crenarchaeote;Other	0	0	0	0	0	0	0	0	0.284091
Archaea;Thaumarchaeota;Miscellaneous Crenarchaeotic Group;uncultured sediment archaeon;Other	0	0.277008	0	0	0	0	0	0	0
Archaea;Thaumarchaeota;South African Gold Mine Gp 1(SAGMCG-1);uncultured archaeon;Other	0	0	0	0	0.286533	0	0	0	0
Bacteria;Acidobacteria;Acidobacteria;Subgroup 3;SJA-149	0	0	0	0	0	0	0	0	0.284091
Bacteria;Acidobacteria;Acidobacteria;Subgroup 3;Unknown Family	0	0	0	0	0	0.266667	0	0	0
Bacteria;Acidobacteria;Acidobacteria;Subgroup 4;DS-100	0	0.277008	0	0	0	0	0	0	0
Bacteria;Acidobacteria;Acidobacteria;Subgroup 6;uncultured bacterium	0	0	0	0	0	0	0	0	0.284091
Bacteria;Acidobacteria;Holophagae;Holophagae Incertae Sedis;Unknown Family	0	0	0	0.471698	0	0	0	0	0
Bacteria;Acidobacteria;Holophagae;Subgroup 10;ABS-19	0	0	0	0	0	0	0.662252	0	0
Bacteria;Acidobacteria;Holophagae;Subgroup 10;Sva0725	0	0	0	0	0	0	0.662252	0	0
Bacteria;Actinobacteria;Acidimicrobiia;Acidimicrobiales;Acidimicrobiaceae	0	0	0	0	0	0.8	0	0	0
Bacteria;Actinobacteria;Acidimicrobiia;Acidimicrobiales;Acidimicrobiales Incertae Sedis	0	0.277008	0	0	0	0	0	0	0
Bacteria;Actinobacteria;Acidimicrobiia;Acidimicrobiales;Iamiaceae	0	0	0	0	0.286533	0	0	0	0
Bacteria;Actinobacteria;Acidimicrobiia;Acidimicrobiales;uncultured	0	0	0	0	0.286533	0.533333	0	0	0.284091
Bacteria;Actinobacteria;Actinobacteria;Actinomycetales;Actinomycetaceae	0	0	0	0	0	0	0.662252	0	0
Bacteria;Actinobacteria;Actinobacteria;Bifidobacteriales;Bifidobacteriaceae	0	0	0	0	0	0	0.662252	0	0
Bacteria;Actinobacteria;Actinobacteria;Corynebacteriales;Corynebacteriaceae	7.14286	0.277008	0	0	0	0	0.662252	0	0
Bacteria;Actinobacteria;Actinobacteria;Frankiales;uncultured	0	0	0	0.471698	0	0	0	0	0
Bacteria;Actinobacteria;Actinobacteria;Micrococcales;Cellulomonadaceae	0	0	0	0.471698	0	0	0	0	0
Bacteria;Actinobacteria;Actinobacteria;Micrococcales;Dermatophilaceae	7.14286	0	0	0	0	0	0	0	0
Bacteria;Actinobacteria;Actinobacteria;Micrococcales;Intrasporangiaceae	0	0.277008	0	0	0	0	0	0	0
Bacteria;Actinobacteria;Actinobacteria;Micrococcales;Microbacteriaceae	0	0	0	0	0	0	0.662252	0	0
Bacteria;Actinobacteria;Actinobacteria;Micrococcales;Micrococcaceae	7.14286	0.277008	1.14943	0	0	0	0	0	0
Bacteria;Actinobacteria;Actinobacteria;Propionibacteriales;Nocardioidaceae	7.14286	0.277008	0	0	0	0	0	0	0
Bacteria;Actinobacteria;Actinobacteria;Pseudonocardiales;Pseudonocardiaceae	0	0	0	0	0	0	1.3245	0	0.284091
Bacteria;Actinobacteria;Actinobacteria;Streptomycetales;Streptomycetaceae	0	0	0	0	0	0	1.3245	0	0
Bacteria;Actinobacteria;Actinobacteria;Streptosporangiales;Nocardiopsaceae	0	0	0	0	0	0	0.662252	0	0
Bacteria;Actinobacteria;Actinobacteria;Streptosporangiales;Thermomonosporaceae	0	0	0	0	0	0	0.662252	0	0
Bacteria;Actinobacteria;Coriobacteriia;Coriobacteriales;Coriobacteriaceae	0	0	0	0	0	0.266667	0	0	0
Bacteria;Actinobacteria;MB-A2-108;uncultured bacterium;Other	0	0.277008	0	0	0	0	0.662252	0	0
Bacteria;Actinobacteria;Nitriliruptoria;Euzebyales;Euzebyaceae	0	0.277008	0	0.943396	0	0	0.662252	8.33333	1.13636
Bacteria;Actinobacteria;Nitriliruptoria;Nitriliruptorales;Nitriliruptoraceae	0	0	0	1.88679	1.14613	0.533333	1.3245	0	1.13636
Bacteria;Actinobacteria;OPB41;uncultured bacterium;Other	0	0	1.14943	0	0	0	0	0	0
Bacteria;Actinobacteria;Rubrobacteria;Rubrobacterales;Rubrobacteriaceae	0	0.277008	0	0.471698	0	0	0	0	0
Bacteria;Actinobacteria;Thermoleophilia;Gaiellales;uncultured	0	0	0	0	0.286533	0	0.662252	8.33333	0
Bacteria;Actinobacteria;Thermoleophilia;Solirubrobacterales;Patulibacteraceae	0	0.277008	0	0	0	0	0	0	0
Bacteria;Aquificae;Aquificae;Aquificales;Aquificaceae	0	0.831025	0	0	0	0	0	0	0
Bacteria;Aquificae;Aquificae;Aquificales;Hydrogenothermaceae	0	0.277008	0	0	0	0	0	0	0
Bacteria;Armatimonadetes;Armatimonadia;Armatimonadales;uncultured bacterium	0	0	0	0	0.286533	0	0	0	0
Bacteria;Armatimonadetes;uncultured Armatimonadetes bacterium;Other;Other	0	0	0	0	0.286533	0	0	0	0
Bacteria;Armatimonadetes;uncultured bacterium;Other;Other	0	0	1.14943	0	0.573066	0	0	0	0
Bacteria;Armatimonadetes;uncultured organism;Other;Other	0	0	0	0	0	0.266667	0	0	0.284091
Bacteria;BD1-5;uncultured bacterium;Other;Other	0	0	2.29885	0	0	0.266667	0	0	0
Bacteria;BD1-5;uncultured organism;Other;Other	0	0.277008	0	0	0	0	0	0	0
Bacteria;BHI80-139;uncultured bacterium;Other;Other	0	0	0	1.88679	0	0	0	0	0
Bacteria;BHI80-139;uncultured organism;Other;Other	0	0.277008	0	0	0	0	0	0	0
Bacteria;Bacteroidetes;BD2-2;uncultured bacterium;Other	0	0.277008	0	0	0.286533	0	0	0	0
Bacteria;Bacteroidetes;BD2-2;uncultured organism;Other	0	0	0	0	0	0.266667	0	0	0
Bacteria;Bacteroidetes;Bacteroidia;Bacteroidales;ML635J-40 aquatic group	0	0.554017	9.1954	8.49057	4.58453	4.53333	0	0	1.98864
Bacteria;Bacteroidetes;Bacteroidia;Bacteroidales;Marinilabiaceae	0	0	2.29885	0.471698	0	0.266667	0	0	0
Bacteria;Bacteroidetes;Bacteroidia;Bacteroidales;Porphyromonadaceae	0	0	1.14943	0	0	0	1.3245	0	0
Bacteria;Bacteroidetes;Bacteroidia;Bacteroidales;Rikenellaceae	0	0.277008	0	0	0	0.533333	0	0	0
Bacteria;Bacteroidetes;Cytophagia;Cytophagales;Cyclobacteriaceae	0	0	3.44828	0	0	0.266667	0	0	0
Bacteria;Bacteroidetes;Cytophagia;Cytophagales;Cytophagaceae	0	0	0	0.471698	0	0	0	0	0
Bacteria;Bacteroidetes;Cytophagia;Cytophagales;Flammeovirgaceae	0	0.277008	0	0	0.286533	0.8	0	8.33333	0
Bacteria;Bacteroidetes;Cytophagia;Order II;Rhodothermaceae	0	1.10803	0	0.943396	1.7192	0	1.98675	0	1.13636
Bacteria;Bacteroidetes;Cytophagia;Order III;A815	0	0	1.14943	0	0.286533	0.533333	0	0	0
Bacteria;Bacteroidetes;Cytophagia;Order III;CK06-06-Mud-MAS4B-21	0	0.277008	0	0	0	0.266667	0	0	0
Bacteria;Bacteroidetes;Cytophagia;Order III;F1-37X2	0	1.38504	0	1.41509	0.859599	0.8	0	0	0.852273
Bacteria;Bacteroidetes;Cytophagia;Order III;ML310M-34	0	2.77008	3.44828	0.471698	2.29226	0.8	0	0	0.568182
Bacteria;Bacteroidetes;Cytophagia;Order III;Unknown Family	0	0.277008	0	0	0	0	0	0	0
Bacteria;Bacteroidetes;Cytophagia;Order III;uncultured	0	0.831025	0	0.943396	0.859599	0.266667	1.98675	0	1.42045
Bacteria;Bacteroidetes;Flavobacteriia;Flavobacteriales;Cryomorphaceae	0	0.831025	1.14943	0	0	2.4	0	0	0
Bacteria;Bacteroidetes;Flavobacteriia;Flavobacteriales;Flavobacteriaceae	0	0	0	0	0	0.266667	0.662252	0	0
Bacteria;Bacteroidetes;Flavobacteriia;Flavobacteriales;NS9 marine group	0	0	0	0.471698	0	0.266667	0	0	0
Bacteria;Bacteroidetes;ML602M-17;uncultured Bacteroidetes bacterium;Other	0	0.277008	0	0	0	0.266667	0	0	0
Bacteria;Bacteroidetes;SB-5;uncultured bacterium;Other	0	0	0	0.943396	0	0	0	0	0
Bacteria;Bacteroidetes;SM1A07;uncultured bacterium;Other	0	0	0	0	0	0.266667	0	0	0
Bacteria;Bacteroidetes;Sphingobacteriia;Sphingobacteriales;CMW-169	0	0	0	0	0.286533	0.266667	0	0	0
Bacteria;Bacteroidetes;Sphingobacteriia;Sphingobacteriales;Chitinophagaceae	0	0.831025	0	0.471698	0.286533	0.533333	0.662252	0	0.284091
Bacteria;Bacteroidetes;Sphingobacteriia;Sphingobacteriales;NS11-12 marine group	0	0	0	0	0	0.533333	0	0	0
Bacteria;Bacteroidetes;Sphingobacteriia;Sphingobacteriales;PHOS-HE51	0	0	0	0	0.286533	0	0	0	0
Bacteria;Bacteroidetes;Sphingobacteriia;Sphingobacteriales;ST-12K33	0	0	0	0.471698	0	0	0	0	0
Bacteria;Bacteroidetes;Sphingobacteriia;Sphingobacteriales;Saprospiraceae	0	0.831025	3.44828	0.943396	0.573066	1.6	0	0	0
Bacteria;Bacteroidetes;Sphingobacteriia;Sphingobacteriales;WCHB1-69	0	0.277008	0	0	0	0	1.3245	0	0
Bacteria;Bacteroidetes;Sphingobacteriia;Sphingobacteriales;uncultured Sphingobacteria bacterium	0	0	0	0	0	0.533333	0	0	0
Bacteria;Bacteroidetes;Sphingobacteriia;Sphingobacteriales;uncultured bacterium	0	0	0	0	0	0	0	0	0.284091
Bacteria;Bacteroidetes;VC2.1 Bac22;uncultured Bacteroidetes bacterium;Other	0	0.277008	0	0.471698	0	0	0	0	0
Bacteria;Bacteroidetes;VC2.1 Bac22;uncultured bacterium;Other	0	0	1.14943	0	0	0	0	0	0
Bacteria;Caldiserica;Caldisericia;Caldisericales;WCHB1-02	0	0	0	0.471698	0	0	0	0	0
Bacteria;Candidate division BRC1;uncultured Hydrogenedentes bacterium;Other;Other	0	0	0	0.471698	0.286533	0	0	0	0
Bacteria;Candidate division BRC1;uncultured bacterium;Other;Other	0	0	0	0	1.43266	0.266667	0	0	1.42045
Bacteria;Candidate division BRC1;uncultured organism;Other;Other	0	0.554017	1.14943	1.41509	0.573066	0.266667	0	0	0
Bacteria;Candidate division BRC1;uncultured proteobacterium;Other;Other	0	0	0	0.471698	0	0	0	0	0
Bacteria;Candidate division KB1;uncultured Acetothermia bacterium;Other;Other	0	0	0	0.943396	0	0	0	0	0.568182
Bacteria;Candidate division KB1;uncultured bacterium;Other;Other	0	1.66205	0	0	0	0	1.3245	0	0
Bacteria;Candidate division OD1;Unknown Class;Unknown Order;Unknown Family	0	0.554017	0	0.471698	0	0	0	0	0
Bacteria;Candidate division OD1;uncultured Microgenomates bacterium;Other;Other	0	0	0	0	0	0	0	0	0.284091
Bacteria;Candidate division OD1;uncultured Parcubacteria bacterium;Other;Other	0	0	0	0	0	0.266667	0	0	0
Bacteria;Candidate division OD1;uncultured bacterium;Other;Other	0	1.93906	0	0	0.286533	0.266667	1.3245	0	0.852273
Bacteria;Candidate division OD1;uncultured organism;Other;Other	0	1.66205	1.14943	0	0	0.266667	0.662252	0	0
Bacteria;Candidate division OP11;bacterium enrichment culture clone EBa7;Other;Other	0	0.277008	0	0	0	0	0	0	0
Bacteria;Candidate division OP11;uncultured bacterium;Other;Other	0	0.554017	0	0.471698	0	0.266667	0.662252	0	0
Bacteria;Candidate division OP11;uncultured organism;Other;Other	0	0.277008	0	0	0.286533	0	0	0	0
Bacteria;Candidate division OP3;uncultured bacterium;Other;Other	0	0.277008	0	0	0.573066	0	0	0	0
Bacteria;Candidate division OP9;uncultured bacterium;Other;Other	0	0	0	0	0.286533	0	0	0	0
Bacteria;Candidate division SR1;uncultured bacterium;Other;Other	0	0.277008	0	0	0	0.8	0	0	0
Bacteria;Candidate division SR1;uncultured bacterium VC2.1 Bac16;Other;Other	0	0.277008	0	0	0	0	0	0	0
Bacteria;Candidate division SR1;uncultured candidate division SR1 bacterium;Other;Other	0	0.277008	0	0	0	0	0	0	0
Bacteria;Candidate division SR1;uncultured organism;Other;Other	0	0	0	0	0	0.266667	0	0	0
Bacteria;Candidate division TM7;uncultured bacterium;Other;Other	0	0	0	0	0	0.266667	1.98675	0	0.852273
Bacteria;Candidate division WS3;uncultured Latescibacteria bacterium;Other;Other	0	0	1.14943	0	0	0	0	0	0
Bacteria;Candidate division WS3;uncultured bacterium;Other;Other	0	0	0	0.471698	0.286533	0	0	0	0
Bacteria;Candidate division WS3;uncultured delta proteobacterium;Other;Other	0	0	0	0	0.286533	0	0	0	0
Bacteria;Candidate division WS3;uncultured organism;Other;Other	0	0	0	0.471698	0.286533	0	0	0	0.284091
Bacteria;Chlamydiae;Chlamydiae;Chlamydiales;Parachlamydiaceae	0	0	0	0	0	0	0.662252	0	0
Bacteria;Chlamydiae;Chlamydiae;Chlamydiales;Simkaniaceae	0	0	0	0	0.286533	0	0	0	0
Bacteria;Chlamydiae;Chlamydiae;Chlamydiales;WA-aaa01f12	0	0	0	0	0.286533	0	0	0	0
Bacteria;Chlorobi;Chlorobia;Chlorobiales;OPB56	0	0	0	0	0.573066	0	0	0	0
Bacteria;Chlorobi;Ignavibacteria;Ignavibacteriales;BSN166	0	0	0	0	0.573066	0	0.662252	0	0.568182
Bacteria;Chloroflexi;Anaerolineae;Anaerolineales;Anaerolineaceae	0	0	3.44828	0.943396	0.286533	0.8	0	0	0
Bacteria;Chloroflexi;Chloroflexia;Chloroflexales;Chloroflexaceae	0	0.277008	0	0	0	0	0	0	0
Bacteria;Chloroflexi;Chloroflexia;Chloroflexales;Chloroflexales Incertae Sedis	0	0.277008	0	0	0	0	0	0	0
Bacteria;Chloroflexi;Dehalococcoidia;GIF9;Dehalococcoidia bacterium SCGC AB-539-J10	0	0.277008	0	0	0	0	0	0	0
Bacteria;Chloroflexi;Dehalococcoidia;GIF9;uncultured Chloroflexi bacterium	0	0.554017	0	0	0	0	0	0	0
Bacteria;Chloroflexi;Dehalococcoidia;GIF9;uncultured bacterium	0	1.10803	0	0	0	0	0	0	0
Bacteria;Chloroflexi;Dehalococcoidia;MSBL5;uncultured bacterium	0	1.10803	0	0	0	0	0	0	0
Bacteria;Chloroflexi;JG30-KF-CM66;uncultured bacterium;Other	0	0	0	0	0	0	1.98675	0	0
Bacteria;Chloroflexi;SAR202 clade;uncultured bacterium;Other	0	0	0	0	0	0.266667	2.64901	0	0
Bacteria;Chloroflexi;Thermomicrobia;Sphaerobacterales;Sphaerobacteraceae	0	0.277008	0	0	0.286533	0	0.662252	0	0.284091
Bacteria;Chloroflexi;Thermomicrobia;Thermomicrobiales;Thermomicrobiaceae	0	0.277008	0	0	0	0	0	0	0
Bacteria;Chrysiogenetes;Chrysiogenetes;Chrysiogenales;Chrysiogenaceae	0	0.277008	0	0	0	0	0	0	0
Bacteria;Cyanobacteria;Chloroplast;uncultured bacterium;Other	0	1.10803	0	0	0	1.6	0	0	0
Bacteria;Cyanobacteria;Chloroplast;uncultured diatom;Other	0	0	0	0	0	0.266667	0	0	0
Bacteria;Cyanobacteria;Cyanobacteria;SubsectionI;FamilyI	0	0.554017	2.29885	0	0	1.06667	0	0	0.284091
Bacteria;Cyanobacteria;Cyanobacteria;SubsectionII;FamilyI	0	0	0	0	0	0	0	0	0.284091
Bacteria;Cyanobacteria;Cyanobacteria;SubsectionII;FamilyII	0	0	1.14943	0	0	0	0	0	0
Bacteria;Cyanobacteria;Cyanobacteria;SubsectionIII;FamilyI	0	2.49307	1.14943	2.83019	2.29226	4.53333	0	0	0.284091
Bacteria;Cyanobacteria;Cyanobacteria;uncultured;uncultured bacterium	0	0	0	0	0	0.266667	0	0	0
Bacteria;Cyanobacteria;ML635J-21;uncultured organism;Other	0	0	0	1.41509	0	0	0	0	0
Bacteria;Cyanobacteria;Melainabacteria;Gastranaerophilales;uncultured organism	0	0.277008	0	0	0	0.266667	0	0	0
Bacteria;Deferribacteres;Deferribacteres;Deferribacterales;Deferribacteraceae	0	0	0	0	0	0.266667	0	0	0
Bacteria;Deferribacteres;Deferribacteres;Deferribacterales;PAUC34f	0	0	0	0.471698	0	0	0.662252	0	0
Bacteria;Deinococcus-Thermus;Deinococci;Deinococcales;Trueperaceae	0	0.831025	1.14943	0	1.7192	1.33333	0.662252	25	0.284091
Bacteria;Deinococcus-Thermus;Deinococci;Thermales;Thermaceae	0	0.831025	0	0	0	0	0	0	0
Bacteria;Elusimicrobia;Elusimicrobia;Lineage I (Endomicrobia);uncultured Endomicrobia bacterium	0	0	0	0.471698	0	0	0	0	0
Bacteria;Elusimicrobia;Elusimicrobia;Lineage I (Endomicrobia);uncultured endosymbiont of Pyrsonympha vertens	0	0.277008	0	0	0	0	0	0	0
Bacteria;Fibrobacteres;Fibrobacteria;Fibrobacterales;09D2Z46	0	0	0	0.471698	0	0.266667	0	0	0
Bacteria;Fibrobacteres;Fibrobacteria;Fibrobacterales;MAT-CR-H6-H10	0	0	0	0	0	0.266667	0	0	0
Bacteria;Fibrobacteres;Fibrobacteria;Fibrobacterales;possible family 02	0	0	0	0	0	0.266667	0	0	0
Bacteria;Fibrobacteres;Fibrobacteria;Fibrobacteria Incertae Sedis;Unknown Family	0	0	0	0	0	0	0	0	0.284091
Bacteria;Fibrobacteres;Fibrobacteria;possible order 07;uncultured bacterium	0	0	0	0	0	0.266667	0	0	0
Bacteria;Firmicutes;Bacilli;Bacillales;Bacillaceae	0	0.554017	1.14943	0	0.859599	0	0.662252	0	0
Bacteria;Firmicutes;Bacilli;Bacillales;Paenibacillaceae	0	0	0	0	0	0.8	0	0	0
Bacteria;Firmicutes;Bacilli;Bacillales;Planococcaceae	0	0.277008	0	0	0	0	0.662252	0	0
Bacteria;Firmicutes;Bacilli;Bacillales;Staphylococcaceae	0	0	0	0	0.286533	0	0	0	0
Bacteria;Firmicutes;Bacilli;Bacillales;Thermoactinomycetaceae	0	0	0	0.471698	0.286533	0	0	0	0.284091
Bacteria;Firmicutes;Bacilli;Lactobacillales;Carnobacteriaceae	0	0.277008	0	0	0.286533	0	0	0	0
Bacteria;Firmicutes;Bacilli;Lactobacillales;Enterococcaceae	0	0	0	0	0	0	0.662252	0	0
Bacteria;Firmicutes;Bacilli;Lactobacillales;Streptococcaceae	0	0.277008	0	0	0	0	0	0	0
Bacteria;Firmicutes;Bacilli;SHBZ1548;uncultured compost bacterium	0	0	0	0	0	0	0.662252	0	0
Bacteria;Firmicutes;Clostridia;Clostridia Incertae Sedis;Unknown Family	0	0	0	0	0.286533	0	0	0	0
Bacteria;Firmicutes;Clostridia;Clostridiales;Caldicoprobacteraceae	0	0	0	0	0.286533	0	0	0	0
Bacteria;Firmicutes;Clostridia;Clostridiales;Christensenellaceae	0	0	0	0	0.286533	0.266667	0	0	0
Bacteria;Firmicutes;Clostridia;Clostridiales;Clostridiaceae 1	0	0.277008	0	0.471698	0.286533	0	0.662252	0	0.284091
Bacteria;Firmicutes;Clostridia;Clostridiales;Clostridiaceae 2	0	0	0	0.471698	0.573066	0.266667	0	0	0
Bacteria;Firmicutes;Clostridia;Clostridiales;Clostridiaceae 3	0	0	0	0	0	0.266667	0	0	0
Bacteria;Firmicutes;Clostridia;Clostridiales;Family XI	0	0	0	0	0	0.266667	0	0	0
Bacteria;Firmicutes;Clostridia;Clostridiales;Family XII	0	0	0	0	0.286533	0	0	0	0.568182
Bacteria;Firmicutes;Clostridia;Clostridiales;Family XIV	0	0	1.14943	0	0.286533	0	0	0	0
Bacteria;Firmicutes;Clostridia;Clostridiales;Family XVII	0	0	0	0.471698	0	0	0	0	0
Bacteria;Firmicutes;Clostridia;Clostridiales;Family XVIII	0	0	0	0	0	0	0.662252	0	0
Bacteria;Firmicutes;Clostridia;Clostridiales;Lachnospiraceae	0	0	0	0	0	0.266667	0	0	0.284091
Bacteria;Firmicutes;Clostridia;Clostridiales;MAT-CR-H4-C10	0	0	0	0	0.286533	0	0	0	0
Bacteria;Firmicutes;Clostridia;Clostridiales;P. palm C-A 51	0	0.277008	0	0	0	0	0	0	0.568182
Bacteria;Firmicutes;Clostridia;Clostridiales;Peptococcaceae	0	0.554017	0	0.471698	1.14613	0.8	0	0	0.852273
Bacteria;Firmicutes;Clostridia;Clostridiales;Peptostreptococcaceae	0	0.554017	0	0.471698	0.573066	0	0	0	0
Bacteria;Firmicutes;Clostridia;Clostridiales;Ruminococcaceae	0	0.554017	0	0.471698	1.14613	1.06667	4.63576	0	0
Bacteria;Firmicutes;Clostridia;Clostridiales;Syntrophomonadaceae	0	2.77008	2.29885	5.18868	2.5788	0.533333	0	0	3.97727
Bacteria;Firmicutes;Clostridia;Clostridiales;vadinBB60	0	0.277008	0	0	0	0	0	0	0.284091
Bacteria;Firmicutes;Clostridia;D8A-2;uncultured bacterium	0	0.277008	0	0.943396	0.573066	0	0.662252	0	0
Bacteria;Firmicutes;Clostridia;Halanaerobiales;Halanaerobiaceae	0	0.554017	0	0	1.14613	0	0	0	6.53409
Bacteria;Firmicutes;Clostridia;Halanaerobiales;Halobacteroidaceae	0	0.277008	0	1.88679	2.86533	0	0	0	4.82955
Bacteria;Firmicutes;Clostridia;Natranaerobiales;Natranaerobiaceae	0	0	0	0	0.286533	0	0	0	3.97727
Bacteria;Firmicutes;Clostridia;Thermoanaerobacterales;Family IV	0	0	0	0	0	0	0	0	0.284091
Bacteria;Firmicutes;Clostridia;Thermoanaerobacterales;Family XVII	0	0.277008	0	0	0	0	0	0	0
Bacteria;Firmicutes;Clostridia;Thermoanaerobacterales;SRB2	0	0	1.14943	0	0	0	0	0	0
Bacteria;Firmicutes;Clostridia;Thermoanaerobacterales;Thermoanaerobacteraceae	0	0.277008	0	0.471698	0.573066	0	0	0	0.852273
Bacteria;Firmicutes;Negativicutes;Selenomonadales;Veillonellaceae	0	0.554017	0	0	0	0	1.3245	0	0.284091
Bacteria;Firmicutes;OPB54;uncultured Firmicutes bacterium;Other	0	0	0	0	0	0	0.662252	0	0
Bacteria;Firmicutes;OPB54;uncultured bacterium;Other	0	0.277008	1.14943	0.943396	0.859599	0	0	0	0
Bacteria;Firmicutes;OPB54;uncultured compost bacterium;Other	0	0	0	0	0	0	0.662252	0	0
Bacteria;Firmicutes;OPB54;uncultured low G+C Gram-positive bacterium;Other	0	0	0	0	0.286533	0	0	0	0
Bacteria;Fusobacteria;Fusobacteriia;Fusobacteriales;Fusobacteriaceae	0	0.277008	0	0	0	0	0	0	0
Bacteria;Fusobacteria;Fusobacteriia;Fusobacteriales;Leptotrichiaceae	0	0	0	0	0.286533	0.266667	0	0	0
Bacteria;Gemmatimonadetes;Gemmatimonadetes;AT425-EubC11 terrestrial group;uncultured bacterium	0	0	0	0	0	0	0.662252	25	0
Bacteria;Gemmatimonadetes;Gemmatimonadetes;BD2-11 terrestrial group;uncultured Gemmatimonadetes bacterium	0	0.277008	0	0	0	0	0	0	0
Bacteria;Gemmatimonadetes;Gemmatimonadetes;BD2-11 terrestrial group;uncultured bacterium	0	0.277008	0	0.471698	0.859599	0.533333	3.31126	0	1.13636
Bacteria;Gemmatimonadetes;Gemmatimonadetes;BD2-11 terrestrial group;uncultured forest soil bacterium	0	0.277008	0	0.471698	0	0	0	0	0
Bacteria;Gemmatimonadetes;Gemmatimonadetes;S0134 terrestrial group;uncultured bacterium	0	0.277008	0	0	0	0	0.662252	0	0
Bacteria;Hyd24-12;uncultured bacterium;Other;Other	0	0.277008	0	0.471698	0.286533	0.266667	0	0	0
Bacteria;Lentisphaerae;DEV055;uncultured Chlorobi bacterium;Other	0	0	0	0	0	0.266667	0	0	0
Bacteria;Lentisphaerae;DEV055;uncultured organism;Other	0	0.277008	0	0	0	0.266667	0	0	0
Bacteria;Lentisphaerae;LD1-PA20;uncultured Verrucomicrobia bacterium;Other	0	0	0	0.471698	0	0	0	0	0.284091
Bacteria;Lentisphaerae;ML1228J-2;uncultured Verrucomicrobia bacterium;Other	0	0	0	0	0	0.266667	0	0	0
Bacteria;Lentisphaerae;ML1228J-2;uncultured bacterium;Other	7.14286	0	1.14943	0.471698	0	0.8	0	0	0
Bacteria;Lentisphaerae;ML635J-35;uncultured Verrucomicrobia bacterium;Other	0	0.277008	0	0	0.286533	0.266667	0	0	0
Bacteria;Lentisphaerae;Oligosphaeria;Oligosphaerales;uncultured Verrucomicrobia bacterium	0	0	0	0	0.286533	0	0	0	0.284091
Bacteria;Lentisphaerae;Oligosphaeria;Oligosphaerales;uncultured bacterium	0	0	0	0	0.286533	0	0	0	0
Bacteria;Lentisphaerae;Oligosphaeria;Oligosphaerales;uncultured organism	0	0	1.14943	0	0.286533	0	0	0	0
Bacteria;Lentisphaerae;PBS-III-20;uncultured bacterium;Other	0	0	0	0	0.286533	0	0	0	0
Bacteria;Lentisphaerae;PBS-III-20;uncultured soil bacterium PBS-III-20;Other	0	0	0	0.471698	0	0	0	0	0
Bacteria;Lentisphaerae;RFP12 gut group;uncultured bacterium;Other	0	0	0	0	0	0.266667	0	0	0
Bacteria;Lentisphaerae;SS1-B-03-39;uncultured bacterium;Other	0	0	0	0	0	0.533333	0	0	0
Bacteria;Lentisphaerae;SS1-B-03-39;uncultured organism;Other	0	0	0	0	0.286533	0	0	0	0
Bacteria;Lentisphaerae;WCHB1-41;uncultured Verrucomicrobia bacterium;Other	0	0.277008	0	0	0.286533	0	0	0	0
Bacteria;Lentisphaerae;WCHB1-41;uncultured bacterium;Other	0	0.277008	1.14943	0.943396	0	0.533333	0	0	0
Bacteria;Lentisphaerae;WCHB1-41;uncultured organism;Other	0	0	0	0.471698	0	0.266667	0	0	0
Bacteria;Lentisphaerae;uncultured bacterium;Other;Other	0	0	0	0	0.286533	0	0	0	0
Bacteria;NPL-UPA2;uncultured bacterium;Other;Other	0	0.277008	0	0	0	0	0	0	0
Bacteria;NPL-UPA2;uncultured organism;Other;Other	0	0	0	0.471698	0.286533	0.266667	0	0	0.284091
Bacteria;Nitrospirae;Nitrospira;Nitrospirales;0319-6A21	0	0	0	0	0	0	1.3245	0	0
Bacteria;Nitrospirae;Nitrospira;Nitrospirales;Nitrospiraceae	0	0.554017	1.14943	0	0	0	0.662252	0	0
Bacteria;Nitrospirae;Nitrospira;Nitrospirales;wb1-A12	0	0.277008	0	0	0.286533	0	0	0	0
Bacteria;Planctomycetes;OM190;uncultured bacterium;Other	0	0	1.14943	0.471698	0	0	0	0	0.284091
Bacteria;Planctomycetes;OM190;uncultured organism;Other	0	0	0	0	0	0	0	0	0.284091
Bacteria;Planctomycetes;Phycisphaerae;KCLunmb-38-53;uncultured bacterium	0	0	0	0	0.573066	0	0	0	0
Bacteria;Planctomycetes;Phycisphaerae;ML-A-10;uncultured bacterium	0	0	0	0	0.286533	0	0	0	0
Bacteria;Planctomycetes;Phycisphaerae;MSBL9;uncultured bacterium	0	0.277008	0	0	0	0	0	0	0
Bacteria;Planctomycetes;Phycisphaerae;MSBL9;uncultured organism	0	0	0	0.471698	0	0	0	0	0
Bacteria;Planctomycetes;Phycisphaerae;Phycisphaerales;08D2Z94 hypersaline microbial mat group	0	0.277008	0	0.471698	0	0	0	0	0
Bacteria;Planctomycetes;Phycisphaerae;Phycisphaerales;ODP1230B30.02 sediment group	0	0	0	0.471698	0	0	0	0	0
Bacteria;Planctomycetes;Phycisphaerae;Phycisphaerales;Phycisphaeraceae	0	0.277008	0	1.41509	1.7192	1.6	5.29801	0	1.13636
Bacteria;Planctomycetes;Phycisphaerae;Phycisphaerales;SBYZ-1154	0	0.277008	0	0	0.286533	0	0	0	0
Bacteria;Planctomycetes;Phycisphaerae;Pla1 lineage;uncultured bacterium	0	0	0	0	0	0.266667	0	0	0
Bacteria;Planctomycetes;Phycisphaerae;Pla1 lineage;uncultured organism	0	0	0	0	0.286533	0	0	0	0
Bacteria;Planctomycetes;Phycisphaerae;SHA-43;uncultured organism	0	0.277008	0	0	0	0	0	0	0
Bacteria;Planctomycetes;Phycisphaerae;uncultured bacterium;Other	0	0	0	0.471698	0	0	0	0	0
Bacteria;Planctomycetes;Pla3 lineage;uncultured bacterium;Other	0	0	0	0	0.286533	0	0	0	0
Bacteria;Planctomycetes;Pla3 lineage;uncultured organism;Other	0	0	0	0	0.573066	0	0	0	0.284091
Bacteria;Planctomycetes;Pla4 lineage;uncultured bacterium;Other	0	0.277008	0	0	0.286533	0	0	0	0
Bacteria;Planctomycetes;Pla4 lineage;uncultured deep-sea bacterium;Other	0	0	0	0	0.286533	0	0.662252	0	0
Bacteria;Planctomycetes;Pla4 lineage;uncultured organism;Other	0	0.277008	0	0.943396	0.286533	0	0	0	0.284091
Bacteria;Planctomycetes;Pla4 lineage;uncultured planctomycete;Other	0	0	0	0.943396	0	0	0	0	0
Bacteria;Planctomycetes;Planctomycetacia;Brocadiales;Brocadiaceae	0	0.277008	0	0.471698	0.573066	0.266667	0	0	0
Bacteria;Planctomycetes;Planctomycetacia;Planctomycetales;Planctomycetaceae	0	0	1.14943	0.471698	0	0.8	0	0	0
Bacteria;Planctomycetes;vadinHA49;uncultured Planctomycetales bacterium;Other	0	0.554017	0	0	0	0.266667	0	0	0
Bacteria;Planctomycetes;vadinHA49;uncultured bacterium;Other	0	0.277008	1.14943	0	0.286533	0.266667	0	0	0
Bacteria;Planctomycetes;vadinHA49;uncultured organism;Other	0	0	0	0	0	1.33333	0	0	0
Bacteria;Proteobacteria;Alphaproteobacteria;Caulobacterales;Hyphomonadaceae	0	0.277008	0	0	0	0.533333	0	0	0
Bacteria;Proteobacteria;Alphaproteobacteria;DB1-14;uncultured bacterium	0	0.277008	0	0	0	0.533333	0	0	0.568182
Bacteria;Proteobacteria;Alphaproteobacteria;DB1-14;uncultured organism	0	0	0	0	0	0.266667	0	0	0
Bacteria;Proteobacteria;Alphaproteobacteria;OCS116 clade;thermophilic bacterium Matomo55	0	0	0	0	0	0.266667	0	0	0
Bacteria;Proteobacteria;Alphaproteobacteria;Rhizobiales;Bradyrhizobiaceae	0	0	0	0.471698	0	0	0	0	0.284091
Bacteria;Proteobacteria;Alphaproteobacteria;Rhizobiales;Hyphomicrobiaceae	0	0	0	0	0	0	0.662252	0	0
Bacteria;Proteobacteria;Alphaproteobacteria;Rhizobiales;Methylobacteriaceae	0	0	1.14943	0	0	0	0	0	0
Bacteria;Proteobacteria;Alphaproteobacteria;Rhizobiales;Phyllobacteriaceae	0	0.277008	0	0	0	0	0	0	0
Bacteria;Proteobacteria;Alphaproteobacteria;Rhizobiales;Rhodobiaceae	0	0	0	0.471698	0	0	0	0	0
Bacteria;Proteobacteria;Alphaproteobacteria;Rhodobacterales;Rhodobacteraceae	0	3.3241	2.29885	4.71698	0.859599	6.93333	0	0	1.13636
Bacteria;Proteobacteria;Alphaproteobacteria;Rhodospirillales;Acetobacteraceae	0	0	0	0	0	0.266667	0	0	0
Bacteria;Proteobacteria;Alphaproteobacteria;Rhodospirillales;MND8	0	0	0	0	0.286533	0	0	0	0
Bacteria;Proteobacteria;Alphaproteobacteria;Rhodospirillales;Rhodospirillaceae	0	0.554017	0	1.41509	0.859599	0	3.31126	0	1.98864
Bacteria;Proteobacteria;Alphaproteobacteria;Rhodospirillales;Rhodospirillales Incertae Sedis	0	0.831025	2.29885	0.471698	0	0.266667	0	0	0.284091
Bacteria;Proteobacteria;Alphaproteobacteria;Rickettsiales;LR A2-29	0	0.277008	0	0	0	0	0	0	0
Bacteria;Proteobacteria;Alphaproteobacteria;Rickettsiales;Rickettsiaceae	0	0.277008	0	0	0.286533	0	0	0	0
Bacteria;Proteobacteria;Alphaproteobacteria;Rickettsiales;Rickettsiales Incertae Sedis	0	0.277008	0	0	0	0	0	0	0
Bacteria;Proteobacteria;Alphaproteobacteria;Rickettsiales;SHWN-night2	0	0.277008	0	0	0	0	0	0	0
Bacteria;Proteobacteria;Alphaproteobacteria;Rickettsiales;SM2D12	0	0	0	0	0	0.533333	0	0	0
Bacteria;Proteobacteria;Alphaproteobacteria;Rickettsiales;mitochondria	0	0.831025	0	0	0	0.266667	0	0	0
Bacteria;Proteobacteria;Alphaproteobacteria;Rickettsiales;uncultured	0	0	0	0	0	0	0.662252	0	0
Bacteria;Proteobacteria;Alphaproteobacteria;Sphingomonadales;Erythrobacteraceae	0	0	0	0	0	0.266667	0	0	0
Bacteria;Proteobacteria;Alphaproteobacteria;Sphingomonadales;Sphingomonadaceae	7.14286	1.10803	0	0	0	0	0	0	0
Bacteria;Proteobacteria;Alphaproteobacteria;iodide-oxidizers;uncultured bacterium	0	0	0	0	0.286533	0	0	0	0
Bacteria;Proteobacteria;Betaproteobacteria;Burkholderiales;Alcaligenaceae	0	0	0	0	0.286533	0	0	0	0
Bacteria;Proteobacteria;Betaproteobacteria;Burkholderiales;Burkholderiaceae	7.14286	0	0	0	0	0	0	0	0
Bacteria;Proteobacteria;Betaproteobacteria;Burkholderiales;Comamonadaceae	0	0.831025	0	0	0	0	0	0	0
Bacteria;Proteobacteria;Betaproteobacteria;Burkholderiales;Oxalobacteraceae	0	0.277008	0	0	0	0	0	0	0
Bacteria;Proteobacteria;Betaproteobacteria;Hydrogenophilales;Hydrogenophilaceae	0	0.277008	0	0	0	0	0.662252	0	0
Bacteria;Proteobacteria;Betaproteobacteria;Methylophilales;Methylophilaceae	0	0.277008	0	0	0	0	0	8.33333	0
Bacteria;Proteobacteria;Betaproteobacteria;Neisseriales;Neisseriaceae	0	0.277008	0	0	0	0	0	0	0
Bacteria;Proteobacteria;Betaproteobacteria;Rhodocyclales;Rhodocyclaceae	0	0.277008	1.14943	0	0.286533	0	1.3245	0	0
Bacteria;Proteobacteria;Deltaproteobacteria;43F-1404R;uncultured bacterium	0	0	0	0	0	0.266667	0	0	0
Bacteria;Proteobacteria;Deltaproteobacteria;Bdellovibrionales;Bacteriovoracaceae	0	1.38504	0	0.471698	0.286533	1.06667	0.662252	0	0
Bacteria;Proteobacteria;Deltaproteobacteria;Bdellovibrionales;Bdellovibrionaceae	0	0.277008	0	0.471698	0.573066	1.6	0.662252	0	1.13636
Bacteria;Proteobacteria;Deltaproteobacteria;DTB120;uncultured bacterium	0	0	0	0	0.286533	0	0	0	0
Bacteria;Proteobacteria;Deltaproteobacteria;Desulfarculales;Desulfarculaceae	0	0.277008	0	0.471698	0.286533	0	0	0	0
Bacteria;Proteobacteria;Deltaproteobacteria;Desulfobacterales;Desulfobacteraceae	0	0.277008	0	1.88679	0.573066	1.06667	0	0	0
Bacteria;Proteobacteria;Deltaproteobacteria;Desulfobacterales;Desulfobulbaceae	0	0.554017	0	0	0	0.266667	0	0	0.568182
Bacteria;Proteobacteria;Deltaproteobacteria;Desulfobacterales;Nitrospinaceae	0	0	0	0	0	0.266667	0	0	0
Bacteria;Proteobacteria;Deltaproteobacteria;Desulfovibrionales;Desulfohalobiaceae	0	0.277008	0	0	0.573066	0	0	0	0.284091
Bacteria;Proteobacteria;Deltaproteobacteria;Desulfovibrionales;Desulfonatronaceae	0	0.277008	0	1.41509	0.573066	0.266667	0	0	0
Bacteria;Proteobacteria;Deltaproteobacteria;Desulfuromonadales;Desulfuromonadaceae	0	0.277008	0	0	0.286533	0	0	0	0
Bacteria;Proteobacteria;Deltaproteobacteria;Desulfuromonadales;GR-WP33-58	0	0	0	1.88679	2.00573	2.13333	0.662252	0	5.11364
Bacteria;Proteobacteria;Deltaproteobacteria;Desulfuromonadales;Geobacteraceae	0	0	0	0	0	0	0	0	0.284091
Bacteria;Proteobacteria;Deltaproteobacteria;Myxococcales;0319-6G20	7.14286	0.277008	2.29885	0	0.286533	1.33333	0	0	0
Bacteria;Proteobacteria;Deltaproteobacteria;Myxococcales;Haliangiaceae	0	0	0	0.471698	0.286533	0	0	0	0
Bacteria;Proteobacteria;Deltaproteobacteria;Myxococcales;Sandaracinaceae	0	0	0	0	0	0.266667	0	0	0
Bacteria;Proteobacteria;Deltaproteobacteria;Myxococcales;uncultured	0	0.277008	1.14943	0.943396	0.573066	0.266667	0	0	0
Bacteria;Proteobacteria;Deltaproteobacteria;SAR324 clade(Marine group B);uncultured bacterium	0	0.277008	0	0	0	0	0	0	0.284091
Bacteria;Proteobacteria;Deltaproteobacteria;Sh765B-TzT-29;uncultured bacterium	0	0.277008	0	0	0.286533	0	0	0	0.284091
Bacteria;Proteobacteria;Deltaproteobacteria;Sva0485;uncultured bacterium	0	0.277008	0	0	0	0	0	0	0
Bacteria;Proteobacteria;Deltaproteobacteria;Sva0485;uncultured delta proteobacterium	0	0	0	0.471698	0	0	0	0	0
Bacteria;Proteobacteria;Deltaproteobacteria;Sva0485;uncultured organism	0	0.554017	0	0	0	0	0	0	0
Bacteria;Proteobacteria;Deltaproteobacteria;Syntrophobacterales;Syntrophaceae	0	0	0	0	0.286533	0	0	0	0
Bacteria;Proteobacteria;Deltaproteobacteria;Syntrophobacterales;Syntrophobacteraceae	0	0	0	0.471698	0	0	0	0	0.284091
Bacteria;Proteobacteria;Epsilonproteobacteria;Campylobacterales;Campylobacteraceae	0	0.277008	0	0	0	0	0	0	0
Bacteria;Proteobacteria;Epsilonproteobacteria;Campylobacterales;Helicobacteraceae	0	0	0	0.471698	0	0	0	0	0
Bacteria;Proteobacteria;Gammaproteobacteria;1013-28-CG33;uncultured bacterium	0	0	0	0	0	0	0	0	0.284091
Bacteria;Proteobacteria;Gammaproteobacteria;Acidithiobacillales;TX1A-55	0	0	0	0	0	0	1.3245	0	0
Bacteria;Proteobacteria;Gammaproteobacteria;Alteromonadales;Alteromonadaceae	0	0	0	0	0	0.8	0	0	0
Bacteria;Proteobacteria;Gammaproteobacteria;Alteromonadales;Idiomarinaceae	0	0	0	0.471698	0	0	0	0	0
Bacteria;Proteobacteria;Gammaproteobacteria;B38;uncultured bacterium	0	0	0	0	0	0	0	0	0.284091
Bacteria;Proteobacteria;Gammaproteobacteria;Chromatiales;Chromatiaceae	0	0.831025	0	2.35849	0.859599	1.33333	0	0	0.284091
Bacteria;Proteobacteria;Gammaproteobacteria;Chromatiales;Ectothiorhodospiraceae	0	0.277008	0	1.88679	2.86533	0.533333	1.3245	0	1.98864
Bacteria;Proteobacteria;Gammaproteobacteria;Chromatiales;Halothiobacillaceae	0	0.277008	0	0	0.286533	0	0	0	0
Bacteria;Proteobacteria;Gammaproteobacteria;Enterobacteriales;Enterobacteriaceae	7.14286	0	0	0	0.286533	0	0	0	0
Bacteria;Proteobacteria;Gammaproteobacteria;Gammaproteobacteria Incertae Sedis;Unknown Family	0	0	1.14943	0	0.286533	0	0	0	0.284091
Bacteria;Proteobacteria;Gammaproteobacteria;HOC36;uncultured bacterium	0	0.277008	0	0	0	0	2.64901	0	0.568182
Bacteria;Proteobacteria;Gammaproteobacteria;HOC36;uncultured gamma proteobacterium	0	0	0	0	0.286533	0.8	1.98675	0	0.284091
Bacteria;Proteobacteria;Gammaproteobacteria;KI89A clade;uncultured bacterium	0	0	0	0	0	0	0.662252	0	0
Bacteria;Proteobacteria;Gammaproteobacteria;KI89A clade;uncultured gamma proteobacterium	0	0	0	0	0	0	0	0	0.284091
Bacteria;Proteobacteria;Gammaproteobacteria;Legionellales;Coxiellaceae	0	0	0	0	0.286533	0	0	0	0
Bacteria;Proteobacteria;Gammaproteobacteria;Methylococcales;Methylococcaceae	0	0.277008	0	0.471698	0.573066	0.533333	0	0	0
Bacteria;Proteobacteria;Gammaproteobacteria;NKB5;uncultured bacterium	0	0	0	0.471698	0	0	0	0	0
Bacteria;Proteobacteria;Gammaproteobacteria;Oceanospirillales;Alcanivoracaceae	7.14286	0	0	0	0	0.8	0	0	0.284091
Bacteria;Proteobacteria;Gammaproteobacteria;Oceanospirillales;Halomonadaceae	0	0	0	0	0.286533	0	0	0	0
Bacteria;Proteobacteria;Gammaproteobacteria;Oceanospirillales;ML617.5J-3	0	0	0	0	0	0	0.662252	0	0
Bacteria;Proteobacteria;Gammaproteobacteria;Oceanospirillales;OM182 clade	0	0.277008	1.14943	0	0	0	0	0	0
Bacteria;Proteobacteria;Gammaproteobacteria;Oceanospirillales;Oceanospirillaceae	0	0.554017	0	0	0.573066	0	0	0	0
Bacteria;Proteobacteria;Gammaproteobacteria;Oceanospirillales;TX4CB-01	0	0	0	0.471698	0	0	0	0	0
Bacteria;Proteobacteria;Gammaproteobacteria;Oceanospirillales;uncultured	0	0	0	0	0	0	0	0	0.284091
Bacteria;Proteobacteria;Gammaproteobacteria;Oceanospirillales;uncultured bacterium	0	0	0	0	0	0.266667	0	0	0
Bacteria;Proteobacteria;Gammaproteobacteria;Order Incertae Sedis;Family Incertae Sedis	0	2.21607	2.29885	1.88679	2.5788	3.2	0	0	0.284091
Bacteria;Proteobacteria;Gammaproteobacteria;Pseudomonadales;Moraxellaceae	0	0.554017	1.14943	0.471698	0	0	0	0	0
Bacteria;Proteobacteria;Gammaproteobacteria;Pseudomonadales;Pseudomonadaceae	7.14286	0.554017	1.14943	0	0	0	0	0	0
Bacteria;Proteobacteria;Gammaproteobacteria;SZB30;uncultured prokaryote	0	0	0	0	0.286533	0	0	0	0
Bacteria;Proteobacteria;Gammaproteobacteria;Sva0071;uncultured bacterium	0	0	0	0	0	0.266667	0	0	0
Bacteria;Proteobacteria;Gammaproteobacteria;Thiotrichales;Francisellaceae	0	0.277008	0	0	0	0	0	0	0
Bacteria;Proteobacteria;Gammaproteobacteria;Thiotrichales;Piscirickettsiaceae	0	0	0	0	0	0.533333	0	0	0
Bacteria;Proteobacteria;Gammaproteobacteria;Thiotrichales;Thiotrichaceae	0	0	0	0	0	0.266667	0.662252	0	0
Bacteria;Proteobacteria;Gammaproteobacteria;Thiotrichales;Thiotrichales Incertae Sedis	0	0	0	0	0.286533	0.266667	0	0	0
Bacteria;Proteobacteria;Gammaproteobacteria;Thiotrichales;uncultured organism	0	0	0	0	0	0.266667	0	0	0
Bacteria;Proteobacteria;Gammaproteobacteria;Xanthomonadales;Algiphilaceae	0	0	0	0	0	0	0.662252	0	0
Bacteria;Proteobacteria;Gammaproteobacteria;Xanthomonadales;JTB255 marine benthic group	0	0	0	0	0.286533	0	0	0	0
Bacteria;Proteobacteria;Gammaproteobacteria;Xanthomonadales;Xanthomonadaceae	7.14286	0	0	0	0.286533	0	0	0	0
Bacteria;Proteobacteria;Gammaproteobacteria;Xanthomonadales;Xanthomonadales Incertae Sedis	0	0	1.14943	0	0	0	0	0	0
Bacteria;Proteobacteria;Gammaproteobacteria;Xanthomonadales;uncultured	0	0.277008	0	0	0.573066	0.533333	0	0	0
Bacteria;Proteobacteria;MACA-EFT26;uncultured bacterium;Other	0	0	0	0	0.286533	0	0	0	0
Bacteria;Proteobacteria;Proteobacteria Incertae Sedis;Unknown Order;Unknown Family	0	0	0	0	0.286533	0	0	0	0
Bacteria;Proteobacteria;SPOTSOCT00m83;uncultured proteobacterium;Other	0	0	0	0	0.286533	0	0	0	0
Bacteria;Proteobacteria;TA18;uncultured bacterium;Other	0	0	0	0	0.286533	0.8	0	0	0
Bacteria;Proteobacteria;TA18;uncultured organism;Other	0	0.277008	0	0	0	0.533333	0	0	0
Bacteria;S2R-29;uncultured Aquificales bacterium;Other;Other	0	0.277008	0	0	0	0	0	0	0
Bacteria;SBYG-2791;uncultured organism;Other;Other	0	0.277008	0	0	0	0	0	0	0
Bacteria;SHA-109;uncultured bacterium;Other;Other	0	0	0	0	0	0.266667	0	0	0
Bacteria;SM2F11;uncultured bacterium;Other;Other	0	0	1.14943	0	0	0	0	0	0
Bacteria;Spirochaetae;Spirochaetes;Kazan-3B-09;uncultured bacterium	0	0.277008	0	0	0	0	0	0	0
Bacteria;Spirochaetae;Spirochaetes;Kazan-3B-09;uncultured microorganism	0	0.277008	0	0	0	0	0	0	0
Bacteria;Spirochaetae;Spirochaetes;Kazan-3B-09;uncultured organism	0	0	0	0.471698	0	0	0	0	0
Bacteria;Spirochaetae;Spirochaetes;MSBL8;uncultured bacterium	0	0	0	0	0.286533	0	0	0	0
Bacteria;Spirochaetae;Spirochaetes;MSBL8;uncultured organism	0	0	0	0	0.286533	0.266667	0	0	0
Bacteria;Spirochaetae;Spirochaetes;PBS-18;uncultured soil bacterium	0	0.277008	0	0	0.573066	0	0	0	0
Bacteria;Spirochaetae;Spirochaetes;Spirochaetales;LH041	0	0	0	0.471698	0	0	0	0	0
Bacteria;Spirochaetae;Spirochaetes;Spirochaetales;Leptospiraceae	0	0.277008	0	0	0.286533	0.533333	0	0	0
Bacteria;Spirochaetae;Spirochaetes;Spirochaetales;PL-11B10	0	0.277008	1.14943	0	0.286533	1.06667	0	0	0
Bacteria;Spirochaetae;Spirochaetes;Spirochaetales;Spirochaetaceae	0	1.38504	1.14943	0.943396	3.72493	2.66667	0	0	3.125
Bacteria;Spirochaetae;Spirochaetes;Spirochaetales;V2072-189E03	0	0.277008	0	0	0	0	0	0	0
Bacteria;Spirochaetae;Spirochaetes;Spirochaetes Incertae Sedis;Unknown Family	0	0.277008	0	0	0	0	0	0	0
Bacteria;Spirochaetae;Spirochaetes;W5;uncultured bacterium	0	0	0	0	0.286533	0	0	0	0
Bacteria;Synergistetes;Synergistia;Synergistales;Synergistaceae	0	0	0	0.943396	0.286533	0.266667	0	0	0
Bacteria;TM6;uncultured bacterium;Other;Other	0	0.831025	0	0	0	0	0	0	1.42045
Bacteria;TM6;uncultured organism;Other;Other	0	0	0	0	0.286533	0	0	0	0
Bacteria;Tenericutes;Mollicutes;Acholeplasmatales;Acholeplasmataceae	0	0.277008	0	0	0	0.266667	0	0	0
Bacteria;Tenericutes;Mollicutes;NB1-n;uncultured bacterium	0	0.831025	0	1.41509	0.859599	0.266667	0	0	0.284091
Bacteria;Tenericutes;Mollicutes;NB1-n;uncultured organism	0	0.277008	0	0	0.286533	0.266667	0	0	0
Bacteria;Tenericutes;Mollicutes;RF9;uncultured Firmicutes bacterium	0	0.554017	0	0	0.286533	0	0	0	0
Bacteria;Thermodesulfobacteria;Thermodesulfobacteria;Thermodesulfobacteriales;Thermodesulfobacteriaceae	0	0.554017	0	0	0	0	0	0	0
Bacteria;Thermotogae;Thermotogae;Thermotogales;Thermotogaceae	0	1.10803	0	0	0.859599	0.266667	0	0	0
Bacteria;Verrucomicrobia;Opitutae;BC-COM435;uncultured Verrucomicrobia bacterium	0	0	0	0	0	0	1.3245	0	0
Bacteria;Verrucomicrobia;Opitutae;BC-COM435;uncultured bacterium	0	0.554017	0	0	1.14613	0.266667	0.662252	0	0
Bacteria;Verrucomicrobia;Opitutae;MB11C04 marine group;uncultured bacterium	0	0.277008	0	0	0.286533	0	0	0	0
Bacteria;Verrucomicrobia;Opitutae;MB11C04 marine group;uncultured marine microorganism	0	0	0	0	0.286533	0	0	0	0
Bacteria;Verrucomicrobia;Opitutae;Opitutales;Opitutaceae	0	0.277008	0	0	0	0.266667	0	0	0
Bacteria;Verrucomicrobia;Opitutae;Puniceicoccales;Puniceicoccaceae	0	1.38504	2.29885	0.471698	0.859599	1.86667	0.662252	0	0.284091
Bacteria;Verrucomicrobia;Spartobacteria;Chthoniobacterales;Chthoniobacteraceae	0	0	0	0	0	0.266667	0	0	0
Bacteria;Verrucomicrobia;Spartobacteria;Chthoniobacterales;FukuN18 freshwater group	0	0	0	0.471698	0	0.266667	0	0	0
Bacteria;Verrucomicrobia;Verrucomicrobiae;Verrucomicrobiales;DEV007	0	0	0	0	0	0.266667	0	0	0
Bacteria;Verrucomicrobia;Verrucomicrobiae;Verrucomicrobiales;Verrucomicrobiaceae	0	0.277008	1.14943	0	0	1.06667	0	0	0
Bacteria;WCHB1-60;uncultured bacterium;Other;Other	0	0	0	0	0.286533	0	0	0	0
Eukaryota;Excavata;Discoba;Discicristata;Heterolobosea	0	0.277008	0	0	0	0.266667	0	0	0
Eukaryota;Opisthokonta;Nucletmycea;Fungi;Dikarya	0	0.554017	0	0.471698	0	0	0	0	0
Eukaryota;SAR;Alveolata;Ciliophora;Intramacronucleata	0	0.277008	0	0	0	0.8	0	0	0
Eukaryota;SAR;Stramenopiles;Bicosoecida;Bicosoeca	0	0	0	0	0	0.533333	0	0	0
Eukaryota;SAR;Stramenopiles;Ochrophyta;Diatomea	0	0.277008	1.14943	0	0	0.533333	0	0	0
No blast hit;Other;Other;Other;Other	7.14286	1.10803	3.44828	2.35849	1.7192	1.33333	1.3245	8.33333	3.40909
